# Supplementary material for: Conserved DNA sequence features underlie pervasive RNA polymerase pausing
Source: Nucleic Acids Res. 2021 Mar 31;49(8):4402–20. doi: 10.1093/nar/gkab208 (PMC8096220; doi:10.1093/nar/gkab208)
Supplement: gkab208_Supplemental_Files [file gkab208_supplemental_files.zip]

Archive with 7 entries (7 files):
- Supplement_Gajos_Mayer.pdf
- SupTable1.pdf
- SupTable2.pdf
- SupTable3.bed
- SupTable4.bed
- SupTable5.bed
- SupTable6.bed
