# Supplementary material for: Conserved DNA sequence features underlie pervasive RNA polymerase pausing
Source: Nucleic Acids Res. 2021 Mar 31;49(8):4402–20. doi: 10.1093/nar/gkab208 (PMC8096220; doi:10.1093/nar/gkab208)
Supplement: gkab208_Supplemental_Files [file gkab208_supplemental_files.zip › SupTable3.bed]

chrom	chromStart	chromEnd	region	score	strand
GL000205.2	136473	136474	Intergenic	1	-
KI270333.1	1237	1238	Intergenic	1	+
KI270442.1	218459	218460	Intergenic	1	-
KI270442.1	219628	219629	Intergenic	1	-
KI270442.1	219952	219953	Intergenic	1	-
KI270466.1	1041	1042	Intergenic	1	-
KI270466.1	1059	1060	Intergenic	1	-
KI270467.1	2161	2162	Intergenic	1	-
KI270467.1	2258	2259	Intergenic	1	-
KI270467.1	2953	2954	Intergenic	1	-
KI270467.1	3120	3121	Intergenic	1	-
KI270467.1	3413	3414	Intergenic	1	-
KI270713.1	15924	15925	Intergenic	1	-
KI270713.1	28751	28752	Intergenic	1	-
KI270713.1	31631	31632	Intergenic	1	-
KI270733.1	128548	128549	Intergenic	1	+
KI270733.1	128550	128551	Intergenic	1	+
KI270733.1	128553	128554	Intergenic	1	+
KI270733.1	128558	128559	Intergenic	1	+
KI270733.1	128569	128570	Intergenic	1	+
KI270733.1	128578	128579	Intergenic	1	+
KI270733.1	130080	130081	Intergenic	1	+
KI270733.1	135122	135123	Intergenic	1	+
KI270733.1	135128	135129	Intergenic	1	+
KI270733.1	135135	135136	Intergenic	1	+
KI270733.1	135138	135139	Intergenic	1	+
KI270733.1	135142	135143	Intergenic	1	+
KI270733.1	135149	135150	Intergenic	1	+
KI270733.1	135154	135155	Intergenic	1	+
KI270733.1	135165	135166	Intergenic	1	+
KI270733.1	135278	135279	Intergenic	1	+
KI270733.1	135309	135310	Intergenic	1	+
KI270733.1	135312	135313	Intergenic	1	+
KI270733.1	135415	135416	Intergenic	1	+
KI270733.1	135706	135707	Intergenic	1	+
KI270733.1	136413	136414	Intergenic	1	+
KI270733.1	136416	136417	Intergenic	1	+
KI270733.1	136418	136419	Intergenic	1	+
KI270733.1	166694	166695	Intergenic	1	+
KI270733.1	168137	168138	Intergenic	1	+
KI270733.1	168153	168154	Intergenic	1	+
KI270733.1	168178	168179	Intergenic	1	+
KI270733.1	168866	168867	Intergenic	1	+
KI270733.1	168871	168872	Intergenic	1	+
KI270733.1	168874	168875	Intergenic	1	+
KI270733.1	168880	168881	Intergenic	1	+
KI270733.1	168886	168887	Intergenic	1	+
KI270733.1	169000	169001	Intergenic	1	+
KI270733.1	169003	169004	Intergenic	1	+
KI270733.1	169007	169008	Intergenic	1	+
KI270733.1	169016	169017	Intergenic	1	+
KI270733.1	172945	172946	Intergenic	1	+
KI270733.1	172949	172950	Intergenic	1	+
KI270733.1	172952	172953	Intergenic	1	+
KI270733.1	173236	173237	Intergenic	1	+
KI270733.1	173239	173240	Intergenic	1	+
KI270733.1	173257	173258	Intergenic	1	+
KI270733.1	175146	175147	Intergenic	1	+
KI270733.1	175152	175153	Intergenic	1	+
KI270733.1	175174	175175	Intergenic	1	+
KI270733.1	175178	175179	Intergenic	1	+
chr1	629641	629642	Promoter-proximal	1	+
chr1	630751	630752	Undetermined	1	+
chr1	630753	630754	Gene-body	1	-
chr1	631535	631536	Gene-body	1	+
chr1	631538	631539	Gene-body	1	+
chr1	632691	632692	Undetermined	1	+
chr1	632693	632694	Undetermined	1	+
chr1	634421	634422	Gene-body	1	-
chr1	922671	922672	Intergenic	1	-
chr1	954463	954464	Gene-body	1	-
chr1	999532	999533	Gene-body	1	-
chr1	1021542	1021543	Gene-body	1	+
chr1	1231169	1231170	Gene-body	1	-
chr1	1334843	1334844	Convergent antisense	1	-
chr1	1336111	1336112	Gene-body	1	-
chr1	1391300	1391301	Gene-body	1	-
chr1	1393593	1393594	Gene-body	1	-
chr1	1406912	1406913	Promoter-proximal	1	-
chr1	1478350	1478351	Gene-body	1	+
chr1	1654690	1654691	Gene-body	1	-
chr1	1737649	1737650	Promoter-proximal	1	-
chr1	1764349	1764350	Gene-body	1	-
chr1	2190707	2190708	Gene-body	1	-
chr1	2237624	2237625	Gene-body	1	+
chr1	2387444	2387445	Promoter-proximal	1	-
chr1	2393654	2393655	Gene-body	1	+
chr1	2499877	2499878	Convergent antisense	1	-
chr1	3471336	3471337	Gene-body	1	+
chr1	4712039	4712040	Gene-body	1	+
chr1	5242997	5242998	Intergenic	1	-
chr1	5872800	5872801	Gene-body	1	-
chr1	6051629	6051630	Gene-body	1	+
chr1	6085605	6085606	Gene-body	1	+
chr1	6211656	6211657	Gene-body	1	+
chr1	6424665	6424666	Promoter-proximal	1	-
chr1	6644702	6644703	Convergent antisense	1	+
chr1	8866754	8866755	Gene-body	1	-
chr1	8868056	8868057	Gene-body	1	-
chr1	9300930	9300931	Gene-body	1	+
chr1	10160927	10160928	Gene-body	1	+
chr1	11020264	11020265	Undetermined	1	+
chr1	11769402	11769403	Gene-body	1	+
chr1	12507748	12507749	Gene-body	1	+
chr1	12587928	12587929	Gene-body	1	-
chr1	13754785	13754786	Gene-body	1	+
chr1	15152731	15152732	Promoter-proximal	1	+
chr1	15412358	15412359	Gene-body	1	+
chr1	15428715	15428716	Gene-body	1	+
chr1	15495091	15495092	Gene-body	1	-
chr1	15796875	15796876	Intergenic	1	-
chr1	15828278	15828279	Promoter-proximal	1	+
chr1	15910996	15910997	Gene-body	1	+
chr1	16135771	16135772	Gene-body	1	-
chr1	16138429	16138430	Gene-body	1	-
chr1	16165217	16165218	Intergenic	1	+
chr1	16446546	16446547	Gene-body	1	+
chr1	16905226	16905227	Gene-body	1	+
chr1	16905336	16905337	Gene-body	1	+
chr1	19038977	19038978	Intergenic	1	-
chr1	19141514	19141515	Gene-body	1	-
chr1	19143980	19143981	Gene-body	1	-
chr1	19251386	19251387	Promoter-proximal	1	-
chr1	19311700	19311701	Promoter-proximal	1	-
chr1	19452501	19452502	Gene-body	1	-
chr1	19722782	19722783	Gene-body	1	-
chr1	20597189	20597190	Gene-body	1	+
chr1	20640384	20640385	Gene-body	1	+
chr1	20776588	20776589	Promoter-proximal	1	-
chr1	20776598	20776599	Promoter-proximal	1	-
chr1	21829833	21829834	Gene-body	1	-
chr1	21879201	21879202	Gene-body	1	-
chr1	21880561	21880562	Gene-body	1	-
chr1	21892036	21892037	Gene-body	1	-
chr1	21927716	21927717	Gene-body	1	-
chr1	22506242	22506243	Gene-body	1	+
chr1	23075931	23075932	Gene-body	1	+
chr1	23558414	23558415	Gene-body	1	-
chr1	23558416	23558417	Gene-body	1	-
chr1	23558419	23558420	Gene-body	1	-
chr1	23559020	23559021	Promoter-proximal	1	-
chr1	23693232	23693233	Gene-body	1	+
chr1	23695148	23695149	Gene-body	1	+
chr1	23792870	23792871	Gene-body	1	+
chr1	23977897	23977898	Promoter-proximal	1	-
chr1	24516220	24516221	Gene-body	1	+
chr1	25243634	25243635	Promoter-proximal	1	-
chr1	25244180	25244181	Gene-body	1	-
chr1	25247425	25247426	Promoter-proximal	1	-
chr1	25805563	25805564	Gene-body	1	+
chr1	26269612	26269613	Gene-body	1	+
chr1	27790132	27790133	Gene-body	1	+
chr1	27984027	27984028	Gene-body	1	-
chr1	28114012	28114013	Intergenic	1	+
chr1	28210568	28210569	Gene-body	1	-
chr1	28313855	28313856	Intergenic	1	-
chr1	28506067	28506068	Undetermined	1	+
chr1	28506082	28506083	Undetermined	1	+
chr1	28506084	28506085	Undetermined	1	+
chr1	28506099	28506100	Undetermined	1	+
chr1	28508125	28508126	Undetermined	1	+
chr1	28581111	28581112	Intergenic	1	-
chr1	28714443	28714444	Gene-body	1	+
chr1	28982612	28982613	Convergent antisense	1	-
chr1	29181646	29181647	Promoter-proximal	1	-
chr1	29257426	29257427	Gene-body	1	+
chr1	29568676	29568677	Intergenic	1	+
chr1	30727131	30727132	Intergenic	1	-
chr1	30933340	30933341	Gene-body	1	-
chr1	32122258	32122259	Gene-body	1	+
chr1	32134095	32134096	Gene-body	1	+
chr1	32179780	32179781	Promoter-proximal	1	+
chr1	32222117	32222118	Promoter-proximal	1	-
chr1	32679704	32679705	Gene-body	1	+
chr1	32779981	32779982	Gene-body	1	-
chr1	32926331	32926332	Intergenic	1	+
chr1	33258061	33258062	Gene-body	1	+
chr1	33341886	33341887	Gene-body	1	-
chr1	33364818	33364819	Gene-body	1	-
chr1	33488835	33488836	Gene-body	1	+
chr1	35065293	35065294	Gene-body	1	+
chr1	36140249	36140250	Gene-body	1	-
chr1	36464218	36464219	Promoter-proximal	1	-
chr1	37474629	37474630	Promoter-proximal	1	+
chr1	37574523	37574524	Gene-body	1	-
chr1	37704252	37704253	Gene-body	1	+
chr1	37799461	37799462	Gene-body	1	+
chr1	37808304	37808305	Promoter-proximal	1	+
chr1	37859810	37859811	Divergent antisense	1	+
chr1	38873763	38873764	Undetermined	1	+
chr1	39562417	39562418	Gene-body	1	-
chr1	39950693	39950694	Intergenic	1	+
chr1	40225863	40225864	Gene-body	1	+
chr1	40979827	40979828	Promoter-proximal	1	+
chr1	41000083	41000084	Gene-body	1	+
chr1	41000164	41000165	Gene-body	1	+
chr1	41000167	41000168	Gene-body	1	+
chr1	41462892	41462893	Intergenic	1	-
chr1	42693487	42693488	Gene-body	1	+
chr1	42700279	42700280	Gene-body	1	+
chr1	43426970	43426971	Gene-body	1	+
chr1	43526417	43526418	Gene-body	1	+
chr1	43558584	43558585	Gene-body	1	+
chr1	43650542	43650543	Promoter-proximal	1	+
chr1	43710225	43710226	Undetermined	1	+
chr1	43891118	43891119	Undetermined	1	+
chr1	43982903	43982904	Gene-body	1	+
chr1	43993631	43993632	Gene-body	1	+
chr1	44029603	44029604	Gene-body	1	-
chr1	44029710	44029711	Gene-body	1	-
chr1	44029712	44029713	Gene-body	1	-
chr1	44461195	44461196	Convergent antisense	1	-
chr1	44670499	44670500	Gene-body	1	-
chr1	44757764	44757765	Convergent antisense	1	-
chr1	44762447	44762448	Convergent antisense	1	-
chr1	45499836	45499837	Promoter-proximal	1	-
chr1	45521837	45521838	Promoter-proximal	1	-
chr1	45521859	45521860	Promoter-proximal	1	-
chr1	45584067	45584068	Promoter-proximal	1	+
chr1	45972340	45972341	Gene-body	1	+
chr1	46128309	46128310	Undetermined	1	-
chr1	46136072	46136073	Convergent antisense	1	+
chr1	46303244	46303245	Promoter-proximal	1	-
chr1	46570367	46570368	Gene-body	1	-
chr1	46676662	46676663	Gene-body	1	-
chr1	48369315	48369316	Gene-body	1	-
chr1	50552411	50552412	Gene-body	1	-
chr1	52075509	52075510	Gene-body	1	+
chr1	52083337	52083338	Gene-body	1	+
chr1	52463676	52463677	Gene-body	1	-
chr1	53245814	53245815	Gene-body	1	-
chr1	55045066	55045067	Gene-body	1	+
chr1	55058648	55058649	Gene-body	1	+
chr1	58504356	58504357	Undetermined	1	-
chr1	58714948	58714949	Intergenic	1	+
chr1	58758533	58758534	Gene-body	1	+
chr1	58784004	58784005	Gene-body	1	-
chr1	59623804	59623805	Convergent antisense	1	-
chr1	61057554	61057555	Convergent antisense	1	-
chr1	61057559	61057560	Convergent antisense	1	-
chr1	61387321	61387322	Convergent antisense	1	-
chr1	61919583	61919584	Gene-body	1	+
chr1	62025807	62025808	Gene-body	1	+
chr1	63454904	63454905	Promoter-proximal	1	-
chr1	67088282	67088283	Intergenic	1	-
chr1	67685255	67685256	Promoter-proximal	1	+
chr1	68193953	68193954	Gene-body	1	-
chr1	70411302	70411303	Promoter-proximal	1	+
chr1	74701855	74701856	Intergenic	1	-
chr1	75786284	75786285	Promoter-proximal	1	+
chr1	75786817	75786818	Promoter-proximal	1	+
chr1	75786853	75786854	Promoter-proximal	1	+
chr1	75786909	75786910	Promoter-proximal	1	+
chr1	77979617	77979618	Promoter-proximal	1	+
chr1	84650362	84650363	Gene-body	1	-
chr1	85190303	85190304	Gene-body	1	-
chr1	85580794	85580795	Promoter-proximal	1	+
chr1	85581362	85581363	Promoter-proximal	1	+
chr1	85581931	85581932	Gene-body	1	+
chr1	85582413	85582414	Gene-body	1	+
chr1	85582737	85582738	Gene-body	1	+
chr1	85582739	85582740	Gene-body	1	+
chr1	85582741	85582742	Gene-body	1	+
chr1	88496416	88496417	Intergenic	1	+
chr1	88794585	88794586	Gene-body	1	+
chr1	88891535	88891536	Promoter-proximal	1	-
chr1	88891539	88891540	Promoter-proximal	1	-
chr1	92298715	92298716	Promoter-proximal	1	-
chr1	92805254	92805255	Intergenic	1	+
chr1	92840552	92840553	Promoter-proximal	1	+
chr1	92902061	92902062	Gene-body	1	-
chr1	93134193	93134194	Gene-body	1	+
chr1	93153346	93153347	Gene-body	1	-
chr1	93661236	93661237	Gene-body	1	-
chr1	94536163	94536164	Promoter-proximal	1	-
chr1	94541535	94541536	Promoter-proximal	1	-
chr1	97946329	97946330	Undetermined	1	-
chr1	100007168	100007169	Undetermined	1	+
chr1	100088033	100088034	Gene-body	1	-
chr1	107011920	107011921	Intergenic	1	-
chr1	107140039	107140040	Antisense	1	-
chr1	108607464	108607465	Gene-body	1	+
chr1	108696350	108696351	Gene-body	1	+
chr1	108697945	108697946	Promoter-proximal	1	+
chr1	108698016	108698017	Gene-body	1	+
chr1	108788925	108788926	Convergent antisense	1	-
chr1	109314455	109314456	Gene-body	1	-
chr1	110004435	110004436	Gene-body	1	+
chr1	110044016	110044017	Gene-body	1	+
chr1	110044019	110044020	Gene-body	1	+
chr1	110045983	110045984	Gene-body	1	+
chr1	112147241	112147242	Intergenic	1	+
chr1	112462592	112462593	Gene-body	1	+
chr1	112956160	112956161	Promoter-proximal	1	-
chr1	112956169	112956170	Promoter-proximal	1	-
chr1	113119527	113119528	Gene-body	1	+
chr1	114403476	114403477	Gene-body	1	-
chr1	116491950	116491951	Intergenic	1	+
chr1	120176116	120176117	Gene-body	1	-
chr1	120415303	120415304	Intergenic	1	+
chr1	120415746	120415747	Intergenic	1	+
chr1	143451105	143451106	Divergent antisense	1	+
chr1	143596508	143596509	Gene-body	1	-
chr1	144413128	144413129	Intergenic	1	+
chr1	144952530	144952531	Gene-body	1	-
chr1	144952601	144952602	Gene-body	1	-
chr1	145281670	145281671	Termination zone	1	+
chr1	145424779	145424780	Intergenic	1	-
chr1	145996550	145996551	Promoter-proximal	1	-
chr1	148303591	148303592	Gene-body	1	+
chr1	148523155	148523156	Intergenic	1	+
chr1	149813224	149813225	Termination zone	1	-
chr1	149885894	149885895	Gene-body	1	-
chr1	149886182	149886183	Gene-body	1	-
chr1	149886184	149886185	Gene-body	1	-
chr1	149886649	149886650	Promoter-proximal	1	-
chr1	149886654	149886655	Divergent antisense	1	-
chr1	149886945	149886946	Divergent antisense	1	+
chr1	149886952	149886953	Divergent antisense	1	+
chr1	149887408	149887409	Undetermined	1	+
chr1	149887410	149887411	Undetermined	1	+
chr1	149887469	149887470	Undetermined	1	-
chr1	149926654	149926655	Gene-body	1	-
chr1	150579526	150579527	Promoter-proximal	1	-
chr1	150764604	150764605	Promoter-proximal	1	-
chr1	151133542	151133543	Gene-body	1	-
chr1	151540345	151540346	Promoter-proximal	1	+
chr1	151675810	151675811	Antisense	1	-
chr1	151675812	151675813	Antisense	1	-
chr1	152031359	152031360	Intergenic	1	-
chr1	153534637	153534638	Gene-body	1	-
chr1	153632008	153632009	Gene-body	1	-
chr1	153664751	153664752	Gene-body	1	-
chr1	153709269	153709270	Intergenic	1	-
chr1	153927030	153927031	Intergenic	1	-
chr1	153931022	153931023	Gene-body	1	-
chr1	153944235	153944236	Gene-body	1	-
chr1	153946296	153946297	Gene-body	1	-
chr1	153952260	153952261	Promoter-proximal	1	-
chr1	153967636	153967637	Promoter-proximal	1	+
chr1	153969587	153969588	Promoter-proximal	1	+
chr1	153990802	153990803	Promoter-proximal	1	+
chr1	154250831	154250832	Gene-body	1	+
chr1	154590182	154590183	Gene-body	1	-
chr1	154599136	154599137	Gene-body	1	-
chr1	155131338	155131339	Promoter-proximal	1	+
chr1	155222724	155222725	Convergent antisense	1	+
chr1	155227511	155227512	Intergenic	1	-
chr1	155312278	155312279	Gene-body	1	+
chr1	155345606	155345607	Gene-body	1	-
chr1	155563286	155563287	Divergent antisense	1	+
chr1	155563288	155563289	Divergent antisense	1	+
chr1	155726894	155726895	Gene-body	1	+
chr1	155728844	155728845	Gene-body	1	+
chr1	155753917	155753918	Gene-body	1	-
chr1	155753920	155753921	Gene-body	1	-
chr1	155914216	155914217	Gene-body	1	-
chr1	155921524	155921525	Gene-body	1	-
chr1	155996497	155996498	Gene-body	1	-
chr1	156009971	156009972	Gene-body	1	-
chr1	156193455	156193456	Divergent antisense	1	-
chr1	156285759	156285760	Gene-body	1	+
chr1	156335642	156335643	Gene-body	1	-
chr1	156475248	156475249	Gene-body	1	-
chr1	156537223	156537224	Gene-body	1	-
chr1	156540935	156540936	Gene-body	1	-
chr1	156795927	156795928	Promoter-proximal	1	+
chr1	156895837	156895838	Gene-body	1	+
chr1	160925972	160925973	Intergenic	1	-
chr1	161089323	161089324	Promoter-proximal	1	-
chr1	161132412	161132413	Promoter-proximal	1	-
chr1	161355259	161355260	Gene-body	1	+
chr1	161766630	161766631	Gene-body	1	+
chr1	162313909	162313910	Gene-body	1	+
chr1	162571094	162571095	Gene-body	1	+
chr1	162943987	162943988	Intergenic	1	+
chr1	162943994	162943995	Intergenic	1	+
chr1	162944016	162944017	Intergenic	1	+
chr1	163307684	163307685	Gene-body	1	-
chr1	164586421	164586422	Gene-body	1	+
chr1	168185589	168185590	Gene-body	1	+
chr1	168250914	168250915	Gene-body	1	+
chr1	168339450	168339451	Gene-body	1	+
chr1	168580455	168580456	Gene-body	1	+
chr1	169106350	169106351	Promoter-proximal	1	+
chr1	169481510	169481511	Gene-body	1	-
chr1	171515860	171515861	Gene-body	1	+
chr1	171578686	171578687	Gene-body	1	+
chr1	171591216	171591217	Gene-body	1	+
chr1	171600928	171600929	Convergent antisense	1	-
chr1	171997564	171997565	Convergent antisense	1	-
chr1	173784152	173784153	Gene-body	1	+
chr1	173867951	173867952	Promoter-proximal	1	-
chr1	173867953	173867954	Promoter-proximal	1	-
chr1	173867963	173867964	Promoter-proximal	1	-
chr1	175716463	175716464	Gene-body	1	-
chr1	178313036	178313037	Convergent antisense	1	-
chr1	179082142	179082143	Promoter-proximal	1	+
chr1	179341383	179341384	Gene-body	1	+
chr1	180043187	180043188	Gene-body	1	+
chr1	180195617	180195618	Gene-body	1	+
chr1	183235375	183235376	Gene-body	1	+
chr1	183471585	183471586	Convergent antisense	1	+
chr1	184057538	184057539	Gene-body	1	+
chr1	186934377	186934378	Gene-body	1	+
chr1	186956180	186956181	Gene-body	1	+
chr1	187790226	187790227	Intergenic	1	+
chr1	190333297	190333298	Convergent antisense	1	+
chr1	192809085	192809086	Promoter-proximal	1	+
chr1	193785875	193785876	Intergenic	1	-
chr1	196588001	196588002	Convergent antisense	1	+
chr1	197138334	197138335	Gene-body	1	-
chr1	198277443	198277444	Gene-body	1	+
chr1	200986712	200986713	Gene-body	1	-
chr1	201868775	201868776	Gene-body	1	+
chr1	202413946	202413947	Gene-body	1	+
chr1	202535474	202535475	Gene-body	1	+
chr1	203178539	203178540	Intergenic	1	+
chr1	203509724	203509725	Intergenic	1	-
chr1	203676163	203676164	Gene-body	1	+
chr1	203861694	203861695	Promoter-proximal	1	+
chr1	204087982	204087983	Gene-body	1	+
chr1	204095223	204095224	Gene-body	1	+
chr1	204101338	204101339	Gene-body	1	+
chr1	204117594	204117595	Gene-body	1	+
chr1	204271374	204271375	Gene-body	1	-
chr1	204400652	204400653	Intergenic	1	-
chr1	204457990	204457991	Gene-body	1	-
chr1	205316611	205316612	Gene-body	1	-
chr1	205321716	205321717	Promoter-proximal	1	-
chr1	205679565	205679566	Gene-body	1	-
chr1	206302617	206302618	Gene-body	1	+
chr1	207053045	207053046	Antisense	1	-
chr1	207060954	207060955	Gene-body	1	+
chr1	207091704	207091705	Gene-body	1	+
chr1	207094432	207094433	Gene-body	1	+
chr1	207321709	207321710	Promoter-proximal	1	+
chr1	207322536	207322537	Gene-body	1	+
chr1	207326794	207326795	Gene-body	1	+
chr1	207332548	207332549	Gene-body	1	+
chr1	207339396	207339397	Gene-body	1	+
chr1	207801141	207801142	Intergenic	1	-
chr1	208243819	208243820	Gene-body	1	-
chr1	209628805	209628806	Gene-body	1	-
chr1	211259285	211259286	Promoter-proximal	1	+
chr1	211614066	211614067	Intergenic	1	+
chr1	211638707	211638708	Gene-body	1	-
chr1	211640188	211640189	Gene-body	1	+
chr1	212304564	212304565	Convergent antisense	1	-
chr1	212608810	212608811	Promoter-proximal	1	+
chr1	214199031	214199032	Intergenic	1	+
chr1	214414923	214414924	Gene-body	1	-
chr1	214451192	214451193	Gene-body	1	-
chr1	217492670	217492671	Gene-body	1	-
chr1	220212518	220212519	Gene-body	1	-
chr1	220791794	220791795	Gene-body	1	+
chr1	222461190	222461191	Intergenic	1	+
chr1	222658405	222658406	Antisense	1	-
chr1	223759389	223759390	Gene-body	1	+
chr1	223769904	223769905	Promoter-proximal	1	+
chr1	223780601	223780602	Gene-body	1	-
chr1	225454489	225454490	Intergenic	1	-
chr1	225923957	225923958	Promoter-proximal	1	-
chr1	226402630	226402631	Gene-body	1	-
chr1	226402993	226402994	Gene-body	1	-
chr1	226405335	226405336	Gene-body	1	-
chr1	228072825	228072826	Intergenic	1	-
chr1	228105889	228105890	Intergenic	1	-
chr1	228291347	228291348	Gene-body	1	+
chr1	228354337	228354338	Gene-body	1	+
chr1	228397321	228397322	Gene-body	1	-
chr1	228457365	228457366	Gene-body	1	-
chr1	228458555	228458556	Gene-body	1	+
chr1	228970683	228970684	Intergenic	1	-
chr1	230113774	230113775	Gene-body	1	+
chr1	230178217	230178218	Gene-body	1	+
chr1	230236011	230236012	Gene-body	1	+
chr1	230246564	230246565	Gene-body	1	+
chr1	232868954	232868955	Intergenic	1	-
chr1	232869126	232869127	Intergenic	1	-
chr1	233178798	233178799	Gene-body	1	-
chr1	233289465	233289466	Gene-body	1	-
chr1	234409488	234409489	Gene-body	1	-
chr1	235494281	235494282	Gene-body	1	-
chr1	235539839	235539840	Promoter-proximal	1	-
chr1	236550413	236550414	Gene-body	1	-
chr1	236885668	236885669	Gene-body	1	+
chr1	237945364	237945365	Intergenic	1	-
chr1	239100525	239100526	Intergenic	1	+
chr1	241640312	241640313	Promoter-proximal	1	-
chr1	241640314	241640315	Promoter-proximal	1	-
chr1	241857029	241857030	Gene-body	1	+
chr1	242463731	242463732	Convergent antisense	1	+
chr1	243290808	243290809	Gene-body	1	+
chr1	244452333	244452334	Divergent antisense	1	+
chr1	244842195	244842196	Gene-body	1	+
chr1	245194312	245194313	Convergent antisense	1	-
chr1	246330812	246330813	Gene-body	1	-
chr1	246961772	246961773	Undetermined	1	-
chr1	247369553	247369554	Intergenic	1	+
chr1	248856291	248856292	Gene-body	1	-
chr1	248856685	248856686	Gene-body	1	-
chr10	758184	758185	Intergenic	1	+
chr10	844075	844076	Gene-body	1	-
chr10	1360119	1360120	Convergent antisense	1	+
chr10	1360329	1360330	Convergent antisense	1	+
chr10	3120463	3120464	Gene-body	1	+
chr10	3172742	3172743	Promoter-proximal	1	-
chr10	3780442	3780443	Promoter-proximal	1	-
chr10	5059838	5059839	Gene-body	1	+
chr10	5757430	5757431	Gene-body	1	+
chr10	5789137	5789138	Gene-body	1	-
chr10	5863899	5863900	Gene-body	1	-
chr10	5877402	5877403	Convergent antisense	1	+
chr10	6160379	6160380	Gene-body	1	+
chr10	6202990	6202991	Promoter-proximal	1	+
chr10	7188449	7188450	Gene-body	1	-
chr10	7285785	7285786	Gene-body	1	-
chr10	9629468	9629469	Intergenic	1	-
chr10	12195197	12195198	Convergent antisense	1	+
chr10	12239531	12239532	Gene-body	1	+
chr10	14388707	14388708	Convergent antisense	1	+
chr10	17236208	17236209	Gene-body	1	+
chr10	21670705	21670706	Gene-body	1	+
chr10	22318439	22318440	Undetermined	1	+
chr10	24524214	24524215	Gene-body	1	+
chr10	24956465	24956466	Convergent antisense	1	-
chr10	28558058	28558059	Gene-body	1	+
chr10	28604741	28604742	Gene-body	1	+
chr10	35070443	35070444	Gene-body	1	-
chr10	36434552	36434553	Termination zone	1	-
chr10	37935331	37935332	Intergenic	1	-
chr10	42551399	42551400	Gene-body	1	-
chr10	42785975	42785976	Gene-body	1	+
chr10	43409130	43409131	Promoter-proximal	1	-
chr10	46534255	46534256	Gene-body	1	+
chr10	49387494	49387495	Convergent antisense	1	+
chr10	49505196	49505197	Gene-body	1	-
chr10	51313482	51313483	Convergent antisense	1	-
chr10	52314319	52314320	Promoter-proximal	1	+
chr10	54295729	54295730	Gene-body	1	-
chr10	55598868	55598869	Convergent antisense	1	+
chr10	58269560	58269561	Gene-body	1	+
chr10	59829300	59829301	Gene-body	1	-
chr10	59867585	59867586	Gene-body	1	-
chr10	61956344	61956345	Gene-body	1	+
chr10	62057114	62057115	Gene-body	1	+
chr10	62086069	62086070	Gene-body	1	+
chr10	62813854	62813855	Gene-body	1	-
chr10	63298690	63298691	Gene-body	1	-
chr10	63921882	63921883	Convergent antisense	1	-
chr10	68074483	68074484	Gene-body	1	-
chr10	68163613	68163614	Gene-body	1	+
chr10	68550955	68550956	Intergenic	1	+
chr10	68737197	68737198	Gene-body	1	+
chr10	68759950	68759951	Gene-body	1	+
chr10	68770646	68770647	Gene-body	1	+
chr10	69188973	69188974	Gene-body	1	+
chr10	70145605	70145606	Gene-body	1	-
chr10	70817651	70817652	Gene-body	1	+
chr10	71831868	71831869	Gene-body	1	-
chr10	72273950	72273951	Promoter-proximal	1	+
chr10	72354020	72354021	Gene-body	1	-
chr10	72354045	72354046	Gene-body	1	-
chr10	73250940	73250941	Gene-body	1	-
chr10	73766470	73766471	Gene-body	1	+
chr10	73788217	73788218	Gene-body	1	+
chr10	73998690	73998691	Gene-body	1	+
chr10	74892992	74892993	Gene-body	1	+
chr10	75506645	75506646	Gene-body	1	+
chr10	77859057	77859058	Gene-body	1	-
chr10	78033922	78033923	Promoter-proximal	1	+
chr10	78227599	78227600	Undetermined	1	+
chr10	79347497	79347498	Promoter-proximal	1	+
chr10	79347508	79347509	Promoter-proximal	1	+
chr10	80460054	80460055	Gene-body	1	+
chr10	86654249	86654250	Divergent antisense	1	-
chr10	87818166	87818167	Gene-body	1	-
chr10	91142612	91142613	Intergenic	1	+
chr10	91953871	91953872	Gene-body	1	+
chr10	93393287	93393288	Gene-body	1	-
chr10	93468636	93468637	Gene-body	1	-
chr10	94361318	94361319	Gene-body	1	-
chr10	96576759	96576760	Gene-body	1	-
chr10	96720085	96720086	Gene-body	1	-
chr10	96832394	96832395	Promoter-proximal	1	+
chr10	97238220	97238221	Undetermined	1	-
chr10	97439406	97439407	Gene-body	1	-
chr10	97458805	97458806	Gene-body	1	-
chr10	97676811	97676812	Intergenic	1	-
chr10	97680679	97680680	Gene-body	1	-
chr10	99314830	99314831	Intergenic	1	-
chr10	99423680	99423681	Gene-body	1	-
chr10	99796080	99796081	Gene-body	1	+
chr10	99804133	99804134	Gene-body	1	+
chr10	99817195	99817196	Gene-body	1	+
chr10	99817206	99817207	Gene-body	1	+
chr10	99819541	99819542	Gene-body	1	+
chr10	99845681	99845682	Gene-body	1	+
chr10	99928715	99928716	Gene-body	1	-
chr10	99985995	99985996	Gene-body	1	-
chr10	100179488	100179489	Gene-body	1	-
chr10	100179547	100179548	Gene-body	1	-
chr10	100267156	100267157	Convergent antisense	1	+
chr10	100352363	100352364	Gene-body	1	+
chr10	100352620	100352621	Gene-body	1	+
chr10	100354424	100354425	Gene-body	1	+
chr10	100360731	100360732	Gene-body	1	+
chr10	101061267	101061268	Divergent antisense	1	+
chr10	101582619	101582620	Gene-body	1	-
chr10	103328783	103328784	Gene-body	1	-
chr10	103618201	103618202	Gene-body	1	-
chr10	103624065	103624066	Gene-body	1	-
chr10	103640419	103640420	Gene-body	1	-
chr10	103967006	103967007	Divergent antisense	1	-
chr10	110285869	110285870	Gene-body	1	+
chr10	110499982	110499983	Gene-body	1	+
chr10	110502720	110502721	Gene-body	1	+
chr10	110510017	110510018	Gene-body	1	+
chr10	110510019	110510020	Gene-body	1	+
chr10	110842708	110842709	Intergenic	1	-
chr10	113702039	113702040	Gene-body	1	+
chr10	113754851	113754852	Convergent antisense	1	-
chr10	114479396	114479397	Gene-body	1	-
chr10	114801847	114801848	Intergenic	1	-
chr10	118801657	118801658	Intergenic	1	-
chr10	119029750	119029751	Promoter-proximal	1	+
chr10	119029754	119029755	Promoter-proximal	1	+
chr10	119071005	119071006	Gene-body	1	-
chr10	119071166	119071167	Gene-body	1	-
chr10	119140197	119140198	Intergenic	1	+
chr10	119157874	119157875	Gene-body	1	-
chr10	119857347	119857348	Gene-body	1	-
chr10	120861339	120861340	Gene-body	1	+
chr10	121863641	121863642	Gene-body	1	-
chr10	122428420	122428421	Gene-body	1	+
chr10	124488320	124488321	Gene-body	1	+
chr10	124645243	124645244	Undetermined	1	-
chr10	125011879	125011880	Gene-body	1	-
chr10	125074277	125074278	Gene-body	1	-
chr10	125126092	125126093	Gene-body	1	-
chr10	125748010	125748011	Promoter-proximal	1	+
chr10	125885364	125885365	Gene-body	1	-
chr10	126371287	126371288	Gene-body	1	-
chr10	127143523	127143524	Gene-body	1	+
chr10	131491191	131491192	Intergenic	1	+
chr10	132197459	132197460	Convergent antisense	1	-
chr10	133289154	133289155	Gene-body	1	-
chr10	133300451	133300452	Gene-body	1	-
chr10	133351992	133351993	Undetermined	1	-
chr11	386832	386833	Intergenic	1	-
chr11	499275	499276	Gene-body	1	-
chr11	676531	676532	Gene-body	1	-
chr11	698239	698240	Gene-body	1	-
chr11	1009632	1009633	Promoter-proximal	1	+
chr11	2200413	2200414	Intergenic	1	-
chr11	2408312	2408313	Convergent antisense	1	+
chr11	2885743	2885744	Promoter-proximal	1	-
chr11	2929377	2929378	Promoter-proximal	1	-
chr11	3368790	3368791	Gene-body	1	-
chr11	4228213	4228214	Intergenic	1	+
chr11	4838671	4838672	Gene-body	1	+
chr11	8358817	8358818	Intergenic	1	-
chr11	8682599	8682600	Promoter-proximal	1	-
chr11	8682822	8682823	Promoter-proximal	1	+
chr11	9364660	9364661	Intergenic	1	+
chr11	9382697	9382698	Intergenic	1	+
chr11	9460595	9460596	Antisense	1	-
chr11	9697928	9697929	Gene-body	1	+
chr11	10509185	10509186	Promoter-proximal	1	-
chr11	10510206	10510207	Intergenic	1	-
chr11	10680695	10680696	Convergent antisense	1	+
chr11	10804201	10804202	Gene-body	1	-
chr11	10808852	10808853	Promoter-proximal	1	-
chr11	10808897	10808898	Promoter-proximal	1	-
chr11	11955922	11955923	Gene-body	1	+
chr11	12315592	12315593	Convergent antisense	1	-
chr11	12767193	12767194	Gene-body	1	+
chr11	12864747	12864748	Gene-body	1	+
chr11	14514421	14514422	Undetermined	1	-
chr11	14515117	14515118	Undetermined	1	-
chr11	18394602	18394603	Promoter-proximal	1	+
chr11	18402839	18402840	Gene-body	1	+
chr11	18494703	18494704	Gene-body	1	-
chr11	20508570	20508571	Gene-body	1	+
chr11	27506316	27506317	Gene-body	1	-
chr11	27506904	27506905	Divergent antisense	1	+
chr11	27716849	27716850	Gene-body	1	-
chr11	27931802	27931803	Intergenic	1	-
chr11	27931921	27931922	Intergenic	1	-
chr11	28037484	28037485	Gene-body	1	-
chr11	31177410	31177411	Convergent antisense	1	+
chr11	32085027	32085028	Gene-body	1	+
chr11	32570544	32570545	Intergenic	1	-
chr11	32594244	32594245	Gene-body	1	+
chr11	33015552	33015553	Divergent antisense	1	-
chr11	33141883	33141884	Gene-body	1	-
chr11	33141985	33141986	Gene-body	1	-
chr11	33161456	33161457	Promoter-proximal	1	-
chr11	33722464	33722465	Undetermined	1	-
chr11	34349141	34349142	Gene-body	1	-
chr11	35355472	35355473	Convergent antisense	1	+
chr11	35526609	35526610	Gene-body	1	-
chr11	41616324	41616325	Gene-body	1	-
chr11	42721757	42721758	Intergenic	1	+
chr11	43405717	43405718	Gene-body	1	+
chr11	43808149	43808150	Undetermined	1	-
chr11	44077562	44077563	Gene-body	1	+
chr11	44267453	44267454	Convergent antisense	1	+
chr11	45035384	45035385	Intergenic	1	-
chr11	45146539	45146540	Antisense	1	-
chr11	45183318	45183319	Gene-body	1	+
chr11	45204185	45204186	Gene-body	1	+
chr11	45847527	45847528	Promoter-proximal	1	+
chr11	46593931	46593932	Promoter-proximal	1	-
chr11	46870356	46870357	Gene-body	1	-
chr11	47161439	47161440	Gene-body	1	+
chr11	47289296	47289297	Gene-body	1	+
chr11	47425118	47425119	Gene-body	1	-
chr11	47427274	47427275	Divergent antisense	1	+
chr11	47427296	47427297	Divergent antisense	1	+
chr11	47427299	47427300	Divergent antisense	1	+
chr11	47478951	47478952	Gene-body	1	-
chr11	47571745	47571746	Undetermined	1	+
chr11	47642429	47642430	Promoter-proximal	1	-
chr11	47730054	47730055	Gene-body	1	-
chr11	47767062	47767063	Promoter-proximal	1	-
chr11	47834447	47834448	Gene-body	1	-
chr11	48006878	48006879	Gene-body	1	+
chr11	57743465	57743466	Undetermined	1	+
chr11	58955047	58955048	Gene-body	1	+
chr11	59610010	59610011	Gene-body	1	-
chr11	59626976	59626977	Intergenic	1	-
chr11	59626988	59626989	Intergenic	1	-
chr11	59657079	59657080	Gene-body	1	-
chr11	61361854	61361855	Promoter-proximal	1	-
chr11	61802351	61802352	Gene-body	1	-
chr11	61964890	61964891	Gene-body	1	-
chr11	61967539	61967540	Promoter-proximal	1	-
chr11	61967603	61967604	Promoter-proximal	1	-
chr11	62252198	62252199	Intergenic	1	-
chr11	62557959	62557960	Intergenic	1	-
chr11	62560453	62560454	Undetermined	1	-
chr11	62614403	62614404	Gene-body	1	+
chr11	62639936	62639937	Gene-body	1	-
chr11	62665338	62665339	Promoter-proximal	1	+
chr11	62665350	62665351	Promoter-proximal	1	+
chr11	62690621	62690622	Undetermined	1	-
chr11	62805398	62805399	Promoter-proximal	1	-
chr11	62805406	62805407	Promoter-proximal	1	-
chr11	62851433	62851434	Intergenic	1	-
chr11	63946800	63946801	Gene-body	1	+
chr11	64079202	64079203	Gene-body	1	-
chr11	64104757	64104758	Gene-body	1	-
chr11	64203675	64203676	Gene-body	1	+
chr11	64315444	64315445	Gene-body	1	+
chr11	65083980	65083981	Promoter-proximal	1	-
chr11	65418678	65418679	Intergenic	1	-
chr11	65422819	65422820	Promoter-proximal	1	+
chr11	65422821	65422822	Promoter-proximal	1	+
chr11	65422828	65422829	Promoter-proximal	1	+
chr11	65423251	65423252	Promoter-proximal	1	+
chr11	65424687	65424688	Gene-body	1	+
chr11	65425783	65425784	Promoter-proximal	1	+
chr11	65425829	65425830	Promoter-proximal	1	+
chr11	65426183	65426184	Gene-body	1	+
chr11	65426526	65426527	Gene-body	1	+
chr11	65427578	65427579	Gene-body	1	+
chr11	65445538	65445539	Gene-body	1	+
chr11	65471654	65471655	Intergenic	1	-
chr11	65499069	65499070	Promoter-proximal	1	+
chr11	65499072	65499073	Promoter-proximal	1	+
chr11	65499109	65499110	Promoter-proximal	1	+
chr11	65499141	65499142	Promoter-proximal	1	+
chr11	65499197	65499198	Promoter-proximal	1	+
chr11	65499210	65499211	Promoter-proximal	1	+
chr11	65499213	65499214	Promoter-proximal	1	+
chr11	65499219	65499220	Promoter-proximal	1	+
chr11	65499413	65499414	Gene-body	1	+
chr11	65499457	65499458	Gene-body	1	+
chr11	65499579	65499580	Gene-body	1	+
chr11	65499608	65499609	Gene-body	1	+
chr11	65499612	65499613	Gene-body	1	+
chr11	65499635	65499636	Gene-body	1	+
chr11	65499658	65499659	Gene-body	1	+
chr11	65499820	65499821	Gene-body	1	+
chr11	65500009	65500010	Gene-body	1	+
chr11	65500013	65500014	Gene-body	1	+
chr11	65500030	65500031	Gene-body	1	+
chr11	65500104	65500105	Gene-body	1	+
chr11	65500108	65500109	Gene-body	1	+
chr11	65500156	65500157	Gene-body	1	+
chr11	65500280	65500281	Promoter-proximal	1	+
chr11	65500291	65500292	Promoter-proximal	1	+
chr11	65500355	65500356	Promoter-proximal	1	+
chr11	65500417	65500418	Promoter-proximal	1	+
chr11	65500460	65500461	Promoter-proximal	1	+
chr11	65500463	65500464	Promoter-proximal	1	+
chr11	65500489	65500490	Promoter-proximal	1	+
chr11	65500512	65500513	Promoter-proximal	1	+
chr11	65500558	65500559	Gene-body	1	+
chr11	65500574	65500575	Gene-body	1	+
chr11	65500580	65500581	Gene-body	1	+
chr11	65500583	65500584	Gene-body	1	+
chr11	65500632	65500633	Gene-body	1	+
chr11	65500675	65500676	Gene-body	1	+
chr11	65500723	65500724	Gene-body	1	+
chr11	65500742	65500743	Gene-body	1	+
chr11	65500761	65500762	Gene-body	1	+
chr11	65500765	65500766	Gene-body	1	+
chr11	65500783	65500784	Gene-body	1	+
chr11	65500819	65500820	Gene-body	1	+
chr11	65500874	65500875	Gene-body	1	+
chr11	65500947	65500948	Gene-body	1	+
chr11	65500954	65500955	Gene-body	1	+
chr11	65500963	65500964	Gene-body	1	+
chr11	65501008	65501009	Gene-body	1	+
chr11	65501061	65501062	Gene-body	1	+
chr11	65501095	65501096	Gene-body	1	+
chr11	65501099	65501100	Gene-body	1	+
chr11	65501117	65501118	Gene-body	1	+
chr11	65501120	65501121	Gene-body	1	+
chr11	65501125	65501126	Gene-body	1	+
chr11	65501146	65501147	Gene-body	1	+
chr11	65501167	65501168	Gene-body	1	+
chr11	65501180	65501181	Gene-body	1	+
chr11	65501215	65501216	Gene-body	1	+
chr11	65501222	65501223	Gene-body	1	+
chr11	65501306	65501307	Gene-body	1	+
chr11	65501311	65501312	Gene-body	1	+
chr11	65501325	65501326	Gene-body	1	+
chr11	65501343	65501344	Gene-body	1	+
chr11	65501360	65501361	Gene-body	1	+
chr11	65501362	65501363	Gene-body	1	+
chr11	65501435	65501436	Gene-body	1	+
chr11	65501500	65501501	Gene-body	1	+
chr11	65501507	65501508	Gene-body	1	+
chr11	65501523	65501524	Gene-body	1	+
chr11	65501596	65501597	Gene-body	1	+
chr11	65501604	65501605	Gene-body	1	+
chr11	65501678	65501679	Gene-body	1	+
chr11	65501681	65501682	Gene-body	1	+
chr11	65501696	65501697	Gene-body	1	+
chr11	65501744	65501745	Gene-body	1	+
chr11	65501765	65501766	Gene-body	1	+
chr11	65501793	65501794	Gene-body	1	+
chr11	65501797	65501798	Gene-body	1	+
chr11	65501863	65501864	Promoter-proximal	1	+
chr11	65501912	65501913	Promoter-proximal	1	+
chr11	65501915	65501916	Promoter-proximal	1	+
chr11	65502002	65502003	Promoter-proximal	1	+
chr11	65502019	65502020	Promoter-proximal	1	+
chr11	65502042	65502043	Promoter-proximal	1	+
chr11	65502062	65502063	Promoter-proximal	1	+
chr11	65502071	65502072	Promoter-proximal	1	+
chr11	65502094	65502095	Promoter-proximal	1	+
chr11	65502115	65502116	Promoter-proximal	1	+
chr11	65502118	65502119	Promoter-proximal	1	+
chr11	65502129	65502130	Promoter-proximal	1	+
chr11	65502213	65502214	Promoter-proximal	1	+
chr11	65502215	65502216	Promoter-proximal	1	+
chr11	65502222	65502223	Promoter-proximal	1	+
chr11	65502225	65502226	Promoter-proximal	1	+
chr11	65502280	65502281	Gene-body	1	+
chr11	65502359	65502360	Gene-body	1	+
chr11	65502373	65502374	Gene-body	1	+
chr11	65502376	65502377	Gene-body	1	+
chr11	65502385	65502386	Gene-body	1	+
chr11	65502387	65502388	Gene-body	1	+
chr11	65502390	65502391	Gene-body	1	+
chr11	65502400	65502401	Gene-body	1	+
chr11	65502422	65502423	Gene-body	1	+
chr11	65502459	65502460	Gene-body	1	+
chr11	65502494	65502495	Gene-body	1	+
chr11	65502532	65502533	Gene-body	1	+
chr11	65502550	65502551	Gene-body	1	+
chr11	65502601	65502602	Gene-body	1	+
chr11	65502663	65502664	Gene-body	1	+
chr11	65502680	65502681	Gene-body	1	+
chr11	65502686	65502687	Gene-body	1	+
chr11	65502721	65502722	Gene-body	1	+
chr11	65502725	65502726	Gene-body	1	+
chr11	65502728	65502729	Gene-body	1	+
chr11	65502806	65502807	Promoter-proximal	1	+
chr11	65502872	65502873	Promoter-proximal	1	+
chr11	65502875	65502876	Promoter-proximal	1	+
chr11	65503313	65503314	Gene-body	1	+
chr11	65503316	65503317	Gene-body	1	+
chr11	65503379	65503380	Gene-body	1	+
chr11	65503403	65503404	Gene-body	1	+
chr11	65503412	65503413	Gene-body	1	+
chr11	65503464	65503465	Gene-body	1	+
chr11	65503468	65503469	Gene-body	1	+
chr11	65503473	65503474	Gene-body	1	+
chr11	65503513	65503514	Gene-body	1	+
chr11	65503525	65503526	Gene-body	1	+
chr11	65503541	65503542	Gene-body	1	+
chr11	65503585	65503586	Gene-body	1	+
chr11	65503698	65503699	Promoter-proximal	1	+
chr11	65503721	65503722	Promoter-proximal	1	+
chr11	65503747	65503748	Promoter-proximal	1	+
chr11	65503764	65503765	Promoter-proximal	1	+
chr11	65503767	65503768	Promoter-proximal	1	+
chr11	65503770	65503771	Promoter-proximal	1	+
chr11	65503793	65503794	Promoter-proximal	1	+
chr11	65503810	65503811	Promoter-proximal	1	+
chr11	65503814	65503815	Promoter-proximal	1	+
chr11	65503837	65503838	Promoter-proximal	1	+
chr11	65503914	65503915	Promoter-proximal	1	+
chr11	65503948	65503949	Promoter-proximal	1	+
chr11	65503966	65503967	Promoter-proximal	1	+
chr11	65503984	65503985	Promoter-proximal	1	+
chr11	65504039	65504040	Promoter-proximal	1	+
chr11	65504056	65504057	Promoter-proximal	1	+
chr11	65504069	65504070	Promoter-proximal	1	+
chr11	65504076	65504077	Promoter-proximal	1	+
chr11	65504105	65504106	Promoter-proximal	1	+
chr11	65504138	65504139	Promoter-proximal	1	+
chr11	65504158	65504159	Promoter-proximal	1	+
chr11	65504165	65504166	Promoter-proximal	1	+
chr11	65504196	65504197	Promoter-proximal	1	+
chr11	65504198	65504199	Promoter-proximal	1	+
chr11	65504214	65504215	Promoter-proximal	1	+
chr11	65504228	65504229	Promoter-proximal	1	+
chr11	65504232	65504233	Promoter-proximal	1	+
chr11	65504240	65504241	Promoter-proximal	1	+
chr11	65504307	65504308	Gene-body	1	+
chr11	65504359	65504360	Gene-body	1	+
chr11	65504381	65504382	Gene-body	1	+
chr11	65504409	65504410	Gene-body	1	+
chr11	65504412	65504413	Gene-body	1	+
chr11	65504422	65504423	Gene-body	1	+
chr11	65504476	65504477	Gene-body	1	+
chr11	65504530	65504531	Promoter-proximal	1	+
chr11	65504535	65504536	Promoter-proximal	1	+
chr11	65504549	65504550	Promoter-proximal	1	+
chr11	65504589	65504590	Promoter-proximal	1	+
chr11	65504615	65504616	Promoter-proximal	1	+
chr11	65504635	65504636	Promoter-proximal	1	+
chr11	65504654	65504655	Promoter-proximal	1	+
chr11	65504664	65504665	Promoter-proximal	1	+
chr11	65504666	65504667	Promoter-proximal	1	+
chr11	65504712	65504713	Promoter-proximal	1	+
chr11	65504716	65504717	Promoter-proximal	1	+
chr11	65504724	65504725	Promoter-proximal	1	+
chr11	65504765	65504766	Promoter-proximal	1	+
chr11	65504768	65504769	Promoter-proximal	1	+
chr11	65504859	65504860	Promoter-proximal	1	+
chr11	65504869	65504870	Promoter-proximal	1	+
chr11	65504883	65504884	Promoter-proximal	1	+
chr11	65504887	65504888	Promoter-proximal	1	+
chr11	65504902	65504903	Promoter-proximal	1	+
chr11	65504914	65504915	Promoter-proximal	1	+
chr11	65504936	65504937	Promoter-proximal	1	+
chr11	65504939	65504940	Promoter-proximal	1	+
chr11	65504956	65504957	Promoter-proximal	1	+
chr11	65505035	65505036	Promoter-proximal	1	+
chr11	65505038	65505039	Promoter-proximal	1	+
chr11	65505040	65505041	Promoter-proximal	1	+
chr11	65505058	65505059	Promoter-proximal	1	+
chr11	65505070	65505071	Promoter-proximal	1	+
chr11	65505078	65505079	Promoter-proximal	1	+
chr11	65505092	65505093	Promoter-proximal	1	+
chr11	65505103	65505104	Promoter-proximal	1	+
chr11	65505125	65505126	Promoter-proximal	1	+
chr11	65505215	65505216	Promoter-proximal	1	+
chr11	65505266	65505267	Promoter-proximal	1	+
chr11	65505269	65505270	Promoter-proximal	1	+
chr11	65505302	65505303	Promoter-proximal	1	+
chr11	65505306	65505307	Promoter-proximal	1	+
chr11	65505412	65505413	Promoter-proximal	1	+
chr11	65505426	65505427	Promoter-proximal	1	+
chr11	65505431	65505432	Promoter-proximal	1	+
chr11	65505482	65505483	Promoter-proximal	1	+
chr11	65505563	65505564	Gene-body	1	+
chr11	65505577	65505578	Gene-body	1	+
chr11	65505612	65505613	Gene-body	1	+
chr11	65505620	65505621	Gene-body	1	+
chr11	65505633	65505634	Gene-body	1	+
chr11	65505637	65505638	Gene-body	1	+
chr11	65505649	65505650	Gene-body	1	+
chr11	65505697	65505698	Gene-body	1	+
chr11	65505712	65505713	Gene-body	1	+
chr11	65505745	65505746	Gene-body	1	+
chr11	65505789	65505790	Gene-body	1	+
chr11	65505812	65505813	Gene-body	1	+
chr11	65505887	65505888	Gene-body	1	+
chr11	65505890	65505891	Gene-body	1	+
chr11	65505998	65505999	Gene-body	1	+
chr11	65506004	65506005	Gene-body	1	+
chr11	65506011	65506012	Gene-body	1	+
chr11	65506015	65506016	Gene-body	1	+
chr11	65506114	65506115	Gene-body	1	+
chr11	65608284	65608285	Promoter-proximal	1	-
chr11	65858150	65858151	Promoter-proximal	1	-
chr11	65967584	65967585	Gene-body	1	+
chr11	65990019	65990020	Intergenic	1	-
chr11	66131058	66131059	Gene-body	1	+
chr11	66473649	66473650	Promoter-proximal	1	+
chr11	66539973	66539974	Convergent antisense	1	+
chr11	66616669	66616670	Undetermined	1	+
chr11	66651103	66651104	Gene-body	1	+
chr11	67057270	67057271	Gene-body	1	+
chr11	67804726	67804727	Gene-body	1	-
chr11	68015038	68015039	Promoter-proximal	1	+
chr11	68015051	68015052	Promoter-proximal	1	+
chr11	68561333	68561334	Convergent antisense	1	-
chr11	68602104	68602105	Promoter-proximal	1	+
chr11	68684573	68684574	Promoter-proximal	1	+
chr11	68900548	68900549	Gene-body	1	-
chr11	68935230	68935231	Gene-body	1	+
chr11	68935235	68935236	Gene-body	1	+
chr11	68972884	68972885	Intergenic	1	+
chr11	69055999	69056000	Gene-body	1	+
chr11	69068248	69068249	Gene-body	1	+
chr11	70140709	70140710	Gene-body	1	+
chr11	70408559	70408560	Gene-body	1	+
chr11	72005787	72005788	Undetermined	1	+
chr11	72123499	72123500	Gene-body	1	+
chr11	72233283	72233284	Gene-body	1	+
chr11	72571028	72571029	Gene-body	1	+
chr11	72579534	72579535	Gene-body	1	-
chr11	72703395	72703396	Promoter-proximal	1	-
chr11	72818114	72818115	Gene-body	1	+
chr11	72946889	72946890	Gene-body	1	-
chr11	73228178	73228179	Convergent antisense	1	-
chr11	73404430	73404431	Convergent antisense	1	+
chr11	73850084	73850085	Gene-body	1	+
chr11	73876468	73876469	Promoter-proximal	1	-
chr11	74029578	74029579	Gene-body	1	-
chr11	74103571	74103572	Gene-body	1	-
chr11	74716688	74716689	Gene-body	1	-
chr11	74746100	74746101	Promoter-proximal	1	-
chr11	74851017	74851018	Convergent antisense	1	+
chr11	74876778	74876779	Promoter-proximal	1	+
chr11	75404205	75404206	Gene-body	1	+
chr11	76034477	76034478	Gene-body	1	+
chr11	76713022	76713023	Gene-body	1	-
chr11	77643058	77643059	Intergenic	1	+
chr11	77876852	77876853	Antisense	1	-
chr11	77924581	77924582	Promoter-proximal	1	-
chr11	77969412	77969413	Gene-body	1	-
chr11	84455306	84455307	Gene-body	1	-
chr11	85096693	85096694	Gene-body	1	-
chr11	85663178	85663179	Gene-body	1	-
chr11	85663293	85663294	Gene-body	1	-
chr11	85770235	85770236	Convergent antisense	1	+
chr11	85981773	85981774	Gene-body	1	-
chr11	86008684	86008685	Gene-body	1	-
chr11	86457654	86457655	Gene-body	1	-
chr11	86639905	86639906	Gene-body	1	-
chr11	88338795	88338796	Intergenic	1	+
chr11	88579418	88579419	Convergent antisense	1	+
chr11	93721321	93721322	Gene-body	1	+
chr11	93730050	93730051	Gene-body	1	+
chr11	93736139	93736140	Promoter-proximal	1	-
chr11	93736141	93736142	Promoter-proximal	1	-
chr11	93741464	93741465	Promoter-proximal	1	-
chr11	94183147	94183148	Intergenic	1	+
chr11	100678492	100678493	Intergenic	1	-
chr11	102207781	102207782	Gene-body	1	+
chr11	103410101	103410102	Convergent antisense	1	-
chr11	106186921	106186922	Intergenic	1	+
chr11	108295057	108295058	Gene-body	1	+
chr11	108467288	108467289	Promoter-proximal	1	-
chr11	110137138	110137139	Gene-body	1	+
chr11	110251869	110251870	Gene-body	1	-
chr11	110450429	110450430	Gene-body	1	+
chr11	111692778	111692779	Gene-body	1	+
chr11	111762681	111762682	Gene-body	1	-
chr11	114639291	114639292	Intergenic	1	-
chr11	117166143	117166144	Gene-body	1	+
chr11	118406813	118406814	Undetermined	1	+
chr11	118659610	118659611	Gene-body	1	-
chr11	118720192	118720193	Intergenic	1	-
chr11	118877650	118877651	Intergenic	1	-
chr11	118907603	118907604	Gene-body	1	-
chr11	119015755	119015756	Gene-body	1	-
chr11	119094629	119094630	Gene-body	1	-
chr11	119094713	119094714	Gene-body	1	-
chr11	119094894	119094895	Gene-body	1	-
chr11	119372605	119372606	Gene-body	1	-
chr11	120327320	120327321	Promoter-proximal	1	+
chr11	123003665	123003666	Intergenic	1	+
chr11	123454668	123454669	Promoter-proximal	1	+
chr11	123522915	123522916	Gene-body	1	+
chr11	123604793	123604794	Gene-body	1	+
chr11	123614660	123614661	Gene-body	1	+
chr11	125810605	125810606	Intergenic	1	-
chr11	126327962	126327963	Promoter-proximal	1	+
chr11	129883846	129883847	Gene-body	1	-
chr11	132459903	132459904	Gene-body	1	-
chr12	874140	874141	Gene-body	1	+
chr12	1293437	1293438	Gene-body	1	+
chr12	1839095	1839096	Gene-body	1	-
chr12	2818254	2818255	Gene-body	1	+
chr12	2891412	2891413	Gene-body	1	+
chr12	2891415	2891416	Gene-body	1	+
chr12	2994735	2994736	Gene-body	1	+
chr12	3214200	3214201	Gene-body	1	+
chr12	3264223	3264224	Gene-body	1	+
chr12	3851960	3851961	Gene-body	1	-
chr12	6354451	6354452	Convergent antisense	1	+
chr12	6394998	6394999	Gene-body	1	+
chr12	6395836	6395837	Gene-body	1	+
chr12	6470647	6470648	Promoter-proximal	1	-
chr12	6534549	6534550	Promoter-proximal	1	+
chr12	6534556	6534557	Promoter-proximal	1	+
chr12	6849075	6849076	Gene-body	1	-
chr12	6938815	6938816	Gene-body	1	+
chr12	7122466	7122467	Intergenic	1	+
chr12	8681997	8681998	Gene-body	1	+
chr12	8705461	8705462	Gene-body	1	+
chr12	8707088	8707089	Gene-body	1	+
chr12	8707199	8707200	Gene-body	1	+
chr12	8713284	8713285	Gene-body	1	+
chr12	8773320	8773321	Gene-body	1	+
chr12	8775329	8775330	Gene-body	1	+
chr12	8780576	8780577	Gene-body	1	+
chr12	9145002	9145003	Intergenic	1	+
chr12	9145072	9145073	Intergenic	1	+
chr12	9147503	9147504	Intergenic	1	+
chr12	9154561	9154562	Convergent antisense	1	+
chr12	9298861	9298862	Gene-body	1	+
chr12	10211969	10211970	Divergent antisense	1	-
chr12	10378552	10378553	Undetermined	1	-
chr12	10379295	10379296	Undetermined	1	-
chr12	10622510	10622511	Gene-body	1	-
chr12	10848053	10848054	Undetermined	1	-
chr12	11826596	11826597	Gene-body	1	+
chr12	12881589	12881590	Intergenic	1	-
chr12	12908240	12908241	Gene-body	1	+
chr12	12910628	12910629	Gene-body	1	+
chr12	12912083	12912084	Gene-body	1	+
chr12	13866017	13866018	Convergent antisense	1	+
chr12	17203062	17203063	Intergenic	1	-
chr12	20400926	20400927	Gene-body	1	+
chr12	20452867	20452868	Gene-body	1	+
chr12	20613442	20613443	Gene-body	1	+
chr12	20616229	20616230	Gene-body	1	+
chr12	20904538	20904539	Undetermined	1	+
chr12	21501484	21501485	Promoter-proximal	1	-
chr12	23571445	23571446	Convergent antisense	1	+
chr12	26008255	26008256	Gene-body	1	+
chr12	27788128	27788129	Gene-body	1	+
chr12	28974263	28974264	Intergenic	1	-
chr12	30844315	30844316	Convergent antisense	1	-
chr12	31057498	31057499	Intergenic	1	-
chr12	31085994	31085995	Gene-body	1	+
chr12	31089484	31089485	Gene-body	1	+
chr12	31304985	31304986	Gene-body	1	-
chr12	31364725	31364726	Gene-body	1	-
chr12	31449761	31449762	Gene-body	1	-
chr12	33653869	33653870	Intergenic	1	+
chr12	41933259	41933260	Intergenic	1	-
chr12	42458067	42458068	Gene-body	1	-
chr12	45729926	45729927	Promoter-proximal	1	+
chr12	45935098	45935099	Gene-body	1	-
chr12	45991647	45991648	Convergent antisense	1	+
chr12	46361210	46361211	Gene-body	1	-
chr12	46362508	46362509	Promoter-proximal	1	-
chr12	46365188	46365189	Promoter-proximal	1	-
chr12	46365190	46365191	Promoter-proximal	1	-
chr12	46365461	46365462	Gene-body	1	-
chr12	46366106	46366107	Gene-body	1	-
chr12	46366240	46366241	Gene-body	1	-
chr12	46367167	46367168	Promoter-proximal	1	-
chr12	46367339	46367340	Promoter-proximal	1	-
chr12	46367341	46367342	Promoter-proximal	1	-
chr12	46371178	46371179	Promoter-proximal	1	-
chr12	46372734	46372735	Promoter-proximal	1	-
chr12	46372747	46372748	Promoter-proximal	1	-
chr12	47050205	47050206	Intergenic	1	+
chr12	47759934	47759935	Gene-body	1	+
chr12	48681385	48681386	Promoter-proximal	1	-
chr12	48692300	48692301	Gene-body	1	-
chr12	48696048	48696049	Gene-body	1	-
chr12	48716516	48716517	Promoter-proximal	1	-
chr12	48941795	48941796	Undetermined	1	-
chr12	49065963	49065964	Convergent antisense	1	+
chr12	49130817	49130818	Gene-body	1	-
chr12	49265112	49265113	Promoter-proximal	1	+
chr12	49265125	49265126	Promoter-proximal	1	+
chr12	49272250	49272251	Gene-body	1	+
chr12	49741583	49741584	Promoter-proximal	1	+
chr12	49741585	49741586	Promoter-proximal	1	+
chr12	49809576	49809577	Convergent antisense	1	+
chr12	50167207	50167208	Promoter-proximal	1	-
chr12	50498323	50498324	Intergenic	1	+
chr12	50731974	50731975	Gene-body	1	+
chr12	52051471	52051472	Promoter-proximal	1	+
chr12	52052268	52052269	Gene-body	1	+
chr12	52057349	52057350	Gene-body	1	+
chr12	52148545	52148546	Intergenic	1	-
chr12	52233275	52233276	Promoter-proximal	1	+
chr12	52233279	52233280	Promoter-proximal	1	+
chr12	52233303	52233304	Promoter-proximal	1	+
chr12	52233309	52233310	Promoter-proximal	1	+
chr12	52233525	52233526	Gene-body	1	+
chr12	52235152	52235153	Gene-body	1	+
chr12	52235154	52235155	Gene-body	1	+
chr12	52237388	52237389	Gene-body	1	+
chr12	52237508	52237509	Gene-body	1	+
chr12	52238677	52238678	Gene-body	1	+
chr12	52241469	52241470	Gene-body	1	+
chr12	52241471	52241472	Gene-body	1	+
chr12	52241566	52241567	Promoter-proximal	1	+
chr12	52245409	52245410	Gene-body	1	+
chr12	52245736	52245737	Promoter-proximal	1	+
chr12	52248174	52248175	Promoter-proximal	1	+
chr12	52248176	52248177	Promoter-proximal	1	+
chr12	52267258	52267259	Undetermined	1	+
chr12	52898518	52898519	Gene-body	1	-
chr12	52902073	52902074	Promoter-proximal	1	-
chr12	52904800	52904801	Promoter-proximal	1	-
chr12	52949149	52949150	Promoter-proximal	1	+
chr12	53171271	53171272	Gene-body	1	-
chr12	53181225	53181226	Convergent antisense	1	-
chr12	53268628	53268629	Promoter-proximal	1	+
chr12	53298148	53298149	Promoter-proximal	1	+
chr12	53452126	53452127	Promoter-proximal	1	+
chr12	53460469	53460470	Undetermined	1	+
chr12	53468057	53468058	Gene-body	1	+
chr12	53675135	53675136	Gene-body	1	-
chr12	53985088	53985089	Promoter-proximal	1	+
chr12	54182160	54182161	Gene-body	1	-
chr12	54281040	54281041	Promoter-proximal	1	+
chr12	54282391	54282392	Promoter-proximal	1	+
chr12	55974139	55974140	Promoter-proximal	1	+
chr12	56042169	56042170	Promoter-proximal	1	+
chr12	56116862	56116863	Promoter-proximal	1	+
chr12	56286487	56286488	Undetermined	1	-
chr12	56347088	56347089	Gene-body	1	-
chr12	56347220	56347221	Gene-body	1	-
chr12	56572883	56572884	Gene-body	1	+
chr12	56645954	56645955	Promoter-proximal	1	-
chr12	56685432	56685433	Gene-body	1	-
chr12	57098793	57098794	Gene-body	1	-
chr12	57111384	57111385	Promoter-proximal	1	-
chr12	57111442	57111443	Gene-body	1	-
chr12	57520482	57520483	Promoter-proximal	1	-
chr12	57520484	57520485	Promoter-proximal	1	-
chr12	57534560	57534561	Gene-body	1	-
chr12	57995016	57995017	Intergenic	1	-
chr12	62556193	62556194	Gene-body	1	+
chr12	62738553	62738554	Convergent antisense	1	+
chr12	64036941	64036942	Gene-body	1	+
chr12	64404798	64404799	Gene-body	1	+
chr12	64649116	64649117	Gene-body	1	+
chr12	66057591	66057592	Intergenic	1	-
chr12	68747045	68747046	Antisense	1	-
chr12	69588427	69588428	Gene-body	1	+
chr12	75874615	75874616	Convergent antisense	1	+
chr12	76067472	76067473	Promoter-proximal	1	-
chr12	76546030	76546031	Gene-body	1	-
chr12	76834851	76834852	Gene-body	1	+
chr12	77307322	77307323	Intergenic	1	+
chr12	78689995	78689996	Intergenic	1	-
chr12	79604615	79604616	Gene-body	1	-
chr12	79614534	79614535	Gene-body	1	-
chr12	79682183	79682184	Gene-body	1	-
chr12	84102170	84102171	Intergenic	1	-
chr12	84363692	84363693	Intergenic	1	+
chr12	84885429	84885430	Gene-body	1	-
chr12	89800432	89800433	Intergenic	1	-
chr12	91360140	91360141	Intergenic	1	-
chr12	93083688	93083689	Intergenic	1	-
chr12	95447646	95447647	Intergenic	1	+
chr12	95571332	95571333	Gene-body	1	+
chr12	97876123	97876124	Intergenic	1	-
chr12	98593737	98593738	Promoter-proximal	1	+
chr12	98593741	98593742	Promoter-proximal	1	+
chr12	100142796	100142797	Promoter-proximal	1	-
chr12	104273642	104273643	Convergent antisense	1	-
chr12	104288928	104288929	Promoter-proximal	1	+
chr12	104311289	104311290	Gene-body	1	+
chr12	104318910	104318911	Gene-body	1	+
chr12	104327512	104327513	Gene-body	1	+
chr12	104331531	104331532	Gene-body	1	+
chr12	104339138	104339139	Gene-body	1	+
chr12	104348350	104348351	Gene-body	1	+
chr12	104348352	104348353	Gene-body	1	+
chr12	104914810	104914811	Gene-body	1	-
chr12	106135212	106135213	Gene-body	1	-
chr12	106364800	106364801	Gene-body	1	+
chr12	107107331	107107332	Intergenic	1	-
chr12	108811281	108811282	Gene-body	1	-
chr12	108811939	108811940	Gene-body	1	-
chr12	109529759	109529760	Gene-body	1	+
chr12	109943085	109943086	Gene-body	1	-
chr12	110770512	110770513	Intergenic	1	-
chr12	110770516	110770517	Intergenic	1	-
chr12	111228271	111228272	Gene-body	1	+
chr12	111453344	111453345	Gene-body	1	-
chr12	112032457	112032458	Gene-body	1	-
chr12	112382335	112382336	Promoter-proximal	1	-
chr12	112406744	112406745	Gene-body	1	-
chr12	112407753	112407754	Gene-body	1	-
chr12	112420776	112420777	Gene-body	1	+
chr12	113114505	113114506	Gene-body	1	-
chr12	113114532	113114533	Gene-body	1	-
chr12	113114566	113114567	Gene-body	1	-
chr12	113114571	113114572	Gene-body	1	-
chr12	113165391	113165392	Promoter-proximal	1	-
chr12	113430680	113430681	Gene-body	1	+
chr12	113822199	113822200	Gene-body	1	-
chr12	114831027	114831028	Intergenic	1	+
chr12	118348880	118348881	Gene-body	1	-
chr12	119833911	119833912	Gene-body	1	-
chr12	120048527	120048528	Gene-body	1	+
chr12	120074844	120074845	Gene-body	1	+
chr12	120136814	120136815	Gene-body	1	-
chr12	120138137	120138138	Gene-body	1	-
chr12	120197260	120197261	Promoter-proximal	1	-
chr12	120201075	120201076	Promoter-proximal	1	-
chr12	121466998	121466999	Gene-body	1	-
chr12	121780872	121780873	Gene-body	1	-
chr12	121801928	121801929	Undetermined	1	-
chr12	122500641	122500642	Gene-body	1	-
chr12	122754492	122754493	Gene-body	1	+
chr12	122786070	122786071	Gene-body	1	+
chr12	123618595	123618596	Gene-body	1	+
chr12	124387582	124387583	Gene-body	1	-
chr12	124458380	124458381	Gene-body	1	-
chr12	124839031	124839032	Gene-body	1	-
chr12	124914613	124914614	Gene-body	1	-
chr12	124914619	124914620	Gene-body	1	-
chr12	124914625	124914626	Gene-body	1	-
chr12	124970693	124970694	Gene-body	1	-
chr12	125124280	125124281	Gene-body	1	+
chr12	125473383	125473384	Convergent antisense	1	-
chr12	130125216	130125217	Intergenic	1	+
chr12	130162044	130162045	Promoter-proximal	1	-
chr12	130179412	130179413	Intergenic	1	-
chr12	130179414	130179415	Intergenic	1	-
chr12	130315603	130315604	Intergenic	1	-
chr12	130319236	130319237	Intergenic	1	+
chr12	131911218	131911219	Gene-body	1	+
chr12	131911253	131911254	Gene-body	1	+
chr12	132014042	132014043	Gene-body	1	+
chr12	132727222	132727223	Gene-body	1	-
chr12	132756633	132756634	Gene-body	1	-
chr13	19716900	19716901	Gene-body	1	-
chr13	19993690	19993691	Gene-body	1	+
chr13	23734398	23734399	Gene-body	1	-
chr13	23750230	23750231	Gene-body	1	-
chr13	25084806	25084807	Intergenic	1	-
chr13	27272076	27272077	Convergent antisense	1	-
chr13	29499910	29499911	Gene-body	1	+
chr13	36130312	36130313	Gene-body	1	-
chr13	36995426	36995427	Gene-body	1	-
chr13	38044629	38044630	Convergent antisense	1	-
chr13	38148572	38148573	Intergenic	1	-
chr13	39011571	39011572	Gene-body	1	-
chr13	43583719	43583720	Gene-body	1	-
chr13	44311441	44311442	Intergenic	1	+
chr13	45333720	45333721	Gene-body	1	-
chr13	45333726	45333727	Gene-body	1	-
chr13	45335439	45335440	Gene-body	1	-
chr13	46553483	46553484	Promoter-proximal	1	+
chr13	47552172	47552173	Intergenic	1	-
chr13	48378566	48378567	Gene-body	1	+
chr13	49114654	49114655	Gene-body	1	+
chr13	49601320	49601321	Intergenic	1	-
chr13	49601322	49601323	Intergenic	1	-
chr13	49997137	49997138	Promoter-proximal	1	+
chr13	51460529	51460530	Promoter-proximal	1	+
chr13	51522975	51522976	Intergenic	1	-
chr13	52177923	52177924	Undetermined	1	-
chr13	52194258	52194259	Promoter-proximal	1	-
chr13	52617236	52617237	Undetermined	1	+
chr13	60268002	60268003	Intergenic	1	+
chr13	62791525	62791526	Intergenic	1	+
chr13	63488413	63488414	Intergenic	1	-
chr13	63971997	63971998	Convergent antisense	1	+
chr13	69912676	69912677	Gene-body	1	-
chr13	72775571	72775572	Gene-body	1	-
chr13	73075705	73075706	Gene-body	1	+
chr13	73075707	73075708	Gene-body	1	+
chr13	74100952	74100953	Intergenic	1	-
chr13	75717432	75717433	Undetermined	1	+
chr13	76153230	76153231	Intergenic	1	-
chr13	77026738	77026739	Gene-body	1	+
chr13	77215231	77215232	Convergent antisense	1	+
chr13	78659052	78659053	Promoter-proximal	1	-
chr13	79048717	79048718	Intergenic	1	-
chr13	79319534	79319535	Gene-body	1	-
chr13	79366225	79366226	Gene-body	1	-
chr13	81272336	81272337	Antisense	1	-
chr13	84521727	84521728	Promoter-proximal	1	+
chr13	84764184	84764185	Intergenic	1	+
chr13	85553876	85553877	Intergenic	1	+
chr13	86393548	86393549	Intergenic	1	-
chr13	86945310	86945311	Intergenic	1	-
chr13	89419912	89419913	Intergenic	1	+
chr13	91726857	91726858	Gene-body	1	+
chr13	91776160	91776161	Gene-body	1	+
chr13	95722810	95722811	Convergent antisense	1	-
chr13	95982489	95982490	Gene-body	1	-
chr13	98478145	98478146	Gene-body	1	-
chr13	109265666	109265667	Intergenic	1	+
chr13	110555098	110555099	Gene-body	1	-
chr13	110705642	110705643	Promoter-proximal	1	-
chr13	110713287	110713288	Promoter-proximal	1	+
chr13	110713296	110713297	Promoter-proximal	1	+
chr13	110901400	110901401	Gene-body	1	-
chr13	112726724	112726725	Gene-body	1	+
chr13	112838080	112838081	Gene-body	1	+
chr13	113178997	113178998	Gene-body	1	-
chr13	113208900	113208901	Promoter-proximal	1	+
chr13	113462849	113462850	Promoter-proximal	1	-
chr13	113611161	113611162	Gene-body	1	+
chr14	20329203	20329204	Promoter-proximal	1	-
chr14	20356432	20356433	Gene-body	1	+
chr14	20469438	20469439	Promoter-proximal	1	+
chr14	20639975	20639976	Intergenic	1	-
chr14	20992623	20992624	Gene-body	1	+
chr14	21234230	21234231	Promoter-proximal	1	-
chr14	21263169	21263170	Gene-body	1	-
chr14	21263463	21263464	Gene-body	1	-
chr14	22270491	22270492	Intergenic	1	-
chr14	22603605	22603606	Gene-body	1	+
chr14	22929338	22929339	Promoter-proximal	1	-
chr14	22980813	22980814	Undetermined	1	-
chr14	23469916	23469917	Promoter-proximal	1	+
chr14	24242817	24242818	Divergent antisense	1	+
chr14	24307251	24307252	Gene-body	1	-
chr14	24435094	24435095	Gene-body	1	+
chr14	24442573	24442574	Promoter-proximal	1	-
chr14	30612676	30612677	Gene-body	1	+
chr14	31108123	31108124	Gene-body	1	-
chr14	31345426	31345427	Undetermined	1	-
chr14	32485119	32485120	Gene-body	1	+
chr14	35676240	35676241	Gene-body	1	-
chr14	35809184	35809185	Promoter-proximal	1	-
chr14	36959749	36959750	Gene-body	1	-
chr14	39266792	39266793	Gene-body	1	+
chr14	39432300	39432301	Promoter-proximal	1	-
chr14	40531166	40531167	Intergenic	1	+
chr14	45053410	45053411	Gene-body	1	+
chr14	45192643	45192644	Gene-body	1	+
chr14	45215460	45215461	Gene-body	1	-
chr14	46425013	46425014	Gene-body	1	+
chr14	48761102	48761103	Intergenic	1	-
chr14	49652554	49652555	Gene-body	1	-
chr14	49676943	49676944	Gene-body	1	-
chr14	50327146	50327147	Gene-body	1	+
chr14	50438094	50438095	Gene-body	1	-
chr14	50453189	50453190	Gene-body	1	-
chr14	50923966	50923967	Gene-body	1	-
chr14	52489867	52489868	Gene-body	1	-
chr14	52709681	52709682	Gene-body	1	+
chr14	54902780	54902781	Promoter-proximal	1	-
chr14	55637357	55637358	Gene-body	1	+
chr14	56579857	56579858	Promoter-proximal	1	+
chr14	58274096	58274097	Gene-body	1	-
chr14	59201778	59201779	Gene-body	1	+
chr14	61560347	61560348	Gene-body	1	-
chr14	61727509	61727510	Gene-body	1	+
chr14	62112762	62112763	Undetermined	1	+
chr14	62144404	62144405	Intergenic	1	+
chr14	64400673	64400674	Gene-body	1	+
chr14	64502652	64502653	Gene-body	1	-
chr14	64503556	64503557	Promoter-proximal	1	-
chr14	64729045	64729046	Gene-body	1	+
chr14	65030724	65030725	Undetermined	1	+
chr14	68468699	68468700	Gene-body	1	+
chr14	68795707	68795708	Gene-body	1	-
chr14	69767183	69767184	Promoter-proximal	1	+
chr14	69769103	69769104	Gene-body	1	+
chr14	69879459	69879460	Promoter-proximal	1	+
chr14	70595560	70595561	Undetermined	1	-
chr14	70600613	70600614	Promoter-proximal	1	-
chr14	71102998	71102999	Gene-body	1	+
chr14	73270316	73270317	Convergent antisense	1	-
chr14	73986994	73986995	Gene-body	1	-
chr14	74290716	74290717	Gene-body	1	-
chr14	74713604	74713605	Gene-body	1	+
chr14	74812823	74812824	Gene-body	1	+
chr14	75106532	75106533	Gene-body	1	-
chr14	75280228	75280229	Promoter-proximal	1	+
chr14	75280780	75280781	Gene-body	1	+
chr14	75282228	75282229	Gene-body	1	+
chr14	77330215	77330216	Convergent antisense	1	-
chr14	81219527	81219528	Convergent antisense	1	+
chr14	81220783	81220784	Promoter-proximal	1	-
chr14	81220828	81220829	Promoter-proximal	1	-
chr14	81220843	81220844	Promoter-proximal	1	-
chr14	89192922	89192923	Gene-body	1	-
chr14	90397058	90397059	Promoter-proximal	1	+
chr14	90397064	90397065	Promoter-proximal	1	+
chr14	90397079	90397080	Promoter-proximal	1	+
chr14	92066639	92066640	Gene-body	1	-
chr14	92719365	92719366	Gene-body	1	-
chr14	93036700	93036701	Promoter-proximal	1	-
chr14	93049050	93049051	Gene-body	1	-
chr14	93074531	93074532	Gene-body	1	-
chr14	96527500	96527501	Promoter-proximal	1	+
chr14	100276723	100276724	Gene-body	1	+
chr14	100416644	100416645	Convergent antisense	1	-
chr14	101831318	101831319	Gene-body	1	+
chr14	101946988	101946989	Intergenic	1	-
chr14	101964613	101964614	Promoter-proximal	1	+
chr14	102087003	102087004	Promoter-proximal	1	-
chr14	102087013	102087014	Promoter-proximal	1	-
chr14	102234172	102234173	Gene-body	1	-
chr14	102240325	102240326	Promoter-proximal	1	-
chr14	102320469	102320470	Gene-body	1	+
chr14	103057770	103057771	Intergenic	1	-
chr14	103334269	103334270	Promoter-proximal	1	+
chr14	103337261	103337262	Gene-body	1	+
chr14	103728764	103728765	Gene-body	1	+
chr14	104689244	104689245	Intergenic	1	+
chr14	104709549	104709550	Gene-body	1	+
chr14	104716319	104716320	Gene-body	1	+
chr14	104759312	104759313	Gene-body	1	+
chr14	104888609	104888610	Gene-body	1	+
chr14	105147216	105147217	Promoter-proximal	1	-
chr14	105332803	105332804	Gene-body	1	+
chr15	22239595	22239596	Intergenic	1	-
chr15	22999942	22999943	Gene-body	1	-
chr15	23000372	23000373	Gene-body	1	-
chr15	25597353	25597354	Intergenic	1	+
chr15	26868015	26868016	Gene-body	1	-
chr15	28125842	28125843	Gene-body	1	-
chr15	29925470	29925471	Convergent antisense	1	+
chr15	33853273	33853274	Convergent antisense	1	-
chr15	34246848	34246849	Gene-body	1	-
chr15	34988192	34988193	Promoter-proximal	1	-
chr15	34988224	34988225	Promoter-proximal	1	-
chr15	35472090	35472091	Convergent antisense	1	+
chr15	36809531	36809532	Gene-body	1	-
chr15	37100426	37100427	Antisense	1	+
chr15	41351130	41351131	Promoter-proximal	1	+
chr15	41456902	41456903	Gene-body	1	+
chr15	42234241	42234242	Gene-body	1	-
chr15	42273383	42273384	Promoter-proximal	1	-
chr15	42411988	42411989	Undetermined	1	-
chr15	42729568	42729569	Gene-body	1	-
chr15	42859136	42859137	Gene-body	1	-
chr15	43370268	43370269	Gene-body	1	-
chr15	43371217	43371218	Promoter-proximal	1	+
chr15	43491666	43491667	Gene-body	1	-
chr15	43820637	43820638	Gene-body	1	-
chr15	44427766	44427767	Promoter-proximal	1	+
chr15	44662837	44662838	Gene-body	1	-
chr15	44711558	44711559	Promoter-proximal	1	+
chr15	44715640	44715641	Promoter-proximal	1	+
chr15	44716565	44716566	Gene-body	1	+
chr15	44727165	44727166	Intergenic	1	+
chr15	45172158	45172159	Convergent antisense	1	+
chr15	45201149	45201150	Antisense	1	+
chr15	45228716	45228717	Intergenic	1	-
chr15	45410613	45410614	Promoter-proximal	1	+
chr15	47842104	47842105	Convergent antisense	1	+
chr15	48331422	48331423	Promoter-proximal	1	+
chr15	48331480	48331481	Promoter-proximal	1	+
chr15	48331622	48331623	Promoter-proximal	1	+
chr15	48331858	48331859	Gene-body	1	+
chr15	50198336	50198337	Gene-body	1	+
chr15	51862810	51862811	Gene-body	1	+
chr15	51886483	51886484	Gene-body	1	+
chr15	52139948	52139949	Promoter-proximal	1	-
chr15	52150586	52150587	Gene-body	1	-
chr15	54926029	54926030	Intergenic	1	-
chr15	55713560	55713561	Gene-body	1	-
chr15	56071611	56071612	Promoter-proximal	1	+
chr15	56854774	56854775	Undetermined	1	+
chr15	58629068	58629069	Gene-body	1	-
chr15	58865904	58865905	Convergent antisense	1	-
chr15	58933515	58933516	Promoter-proximal	1	-
chr15	59205486	59205487	Gene-body	1	-
chr15	59231637	59231638	Gene-body	1	-
chr15	59236671	59236672	Gene-body	1	-
chr15	60128360	60128361	Intergenic	1	+
chr15	60348966	60348967	Gene-body	1	-
chr15	60350254	60350255	Gene-body	1	-
chr15	60357237	60357238	Gene-body	1	-
chr15	60364522	60364523	Gene-body	1	-
chr15	60383218	60383219	Gene-body	1	-
chr15	60386085	60386086	Gene-body	1	-
chr15	62750280	62750281	Gene-body	1	+
chr15	63640525	63640526	Gene-body	1	-
chr15	64096035	64096036	Promoter-proximal	1	+
chr15	65305131	65305132	Intergenic	1	+
chr15	65525941	65525942	Intergenic	1	+
chr15	65556431	65556432	Gene-body	1	+
chr15	65558592	65558593	Gene-body	1	+
chr15	65869354	65869355	Antisense	1	-
chr15	66222270	66222271	Gene-body	1	-
chr15	66292012	66292013	Intergenic	1	-
chr15	66703354	66703355	Convergent antisense	1	-
chr15	66708737	66708738	Gene-body	1	+
chr15	66717435	66717436	Gene-body	1	+
chr15	66723832	66723833	Gene-body	1	+
chr15	66777905	66777906	Gene-body	1	+
chr15	66780996	66780997	Gene-body	1	+
chr15	66976116	66976117	Intergenic	1	+
chr15	67101579	67101580	Gene-body	1	+
chr15	67101582	67101583	Gene-body	1	+
chr15	67164894	67164895	Gene-body	1	+
chr15	68271540	68271541	Gene-body	1	-
chr15	69452914	69452915	Promoter-proximal	1	+
chr15	69452926	69452927	Promoter-proximal	1	+
chr15	70088902	70088903	Convergent antisense	1	+
chr15	71252721	71252722	Gene-body	1	+
chr15	71252739	71252740	Gene-body	1	+
chr15	72200654	72200655	Gene-body	1	-
chr15	72210562	72210563	Gene-body	1	-
chr15	72210728	72210729	Gene-body	1	-
chr15	72231160	72231161	Promoter-proximal	1	-
chr15	72272455	72272456	Promoter-proximal	1	-
chr15	74347629	74347630	Gene-body	1	-
chr15	75120394	75120395	Intergenic	1	+
chr15	75120396	75120397	Intergenic	1	+
chr15	75362868	75362869	Gene-body	1	-
chr15	75617618	75617619	Gene-body	1	-
chr15	75625520	75625521	Promoter-proximal	1	-
chr15	75695338	75695339	Gene-body	1	-
chr15	76799948	76799949	Gene-body	1	-
chr15	77196347	77196348	Gene-body	1	-
chr15	78265557	78265558	Gene-body	1	+
chr15	78873744	78873745	Promoter-proximal	1	+
chr15	79793495	79793496	Intergenic	1	+
chr15	80043988	80043989	Intergenic	1	-
chr15	80723832	80723833	Gene-body	1	+
chr15	80989582	80989583	Promoter-proximal	1	-
chr15	81299578	81299579	Convergent antisense	1	-
chr15	82539298	82539299	Undetermined	1	-
chr15	82584862	82584863	Gene-body	1	-
chr15	82750405	82750406	Intergenic	1	-
chr15	82755314	82755315	Gene-body	1	+
chr15	83073973	83073974	Intergenic	1	-
chr15	83108383	83108384	Convergent antisense	1	-
chr15	84653828	84653829	Promoter-proximal	1	-
chr15	84980685	84980686	Promoter-proximal	1	+
chr15	85716152	85716153	Gene-body	1	+
chr15	85740223	85740224	Gene-body	1	+
chr15	88538644	88538645	Undetermined	1	-
chr15	89284155	89284156	Gene-body	1	+
chr15	89303344	89303345	Gene-body	1	+
chr15	89303347	89303348	Gene-body	1	+
chr15	89327064	89327065	Promoter-proximal	1	-
chr15	89334769	89334770	Promoter-proximal	1	-
chr15	90456798	90456799	Gene-body	1	+
chr15	91401067	91401068	Intergenic	1	-
chr15	92008333	92008334	Gene-body	1	+
chr15	92809503	92809504	Convergent antisense	1	+
chr15	92882310	92882311	Divergent antisense	1	-
chr15	92946401	92946402	Undetermined	1	+
chr15	92952608	92952609	Gene-body	1	+
chr15	96282920	96282921	Convergent antisense	1	-
chr15	97025515	97025516	Intergenic	1	+
chr15	97231593	97231594	Intergenic	1	-
chr15	98770527	98770528	Gene-body	1	+
chr15	98840297	98840298	Gene-body	1	+
chr15	98900651	98900652	Promoter-proximal	1	+
chr15	98923338	98923339	Gene-body	1	+
chr15	98925887	98925888	Gene-body	1	+
chr15	99128796	99128797	Gene-body	1	+
chr15	99712100	99712101	Gene-body	1	+
chr16	633113	633114	Convergent antisense	1	-
chr16	650246	650247	Gene-body	1	+
chr16	656054	656055	Gene-body	1	+
chr16	802204	802205	Intergenic	1	+
chr16	1089089	1089090	Intergenic	1	+
chr16	1089199	1089200	Intergenic	1	+
chr16	1089699	1089700	Intergenic	1	+
chr16	1631993	1631994	Gene-body	1	+
chr16	1637111	1637112	Undetermined	1	+
chr16	1743476	1743477	Gene-body	1	+
chr16	1762672	1762673	Gene-body	1	+
chr16	1772794	1772795	Gene-body	1	-
chr16	1774098	1774099	Gene-body	1	+
chr16	1964796	1964797	Promoter-proximal	1	-
chr16	2004973	2004974	Gene-body	1	-
chr16	2036646	2036647	Gene-body	1	+
chr16	2051422	2051423	Gene-body	1	+
chr16	2064174	2064175	Promoter-proximal	1	+
chr16	2095804	2095805	Gene-body	1	-
chr16	2155315	2155316	Promoter-proximal	1	-
chr16	2155326	2155327	Promoter-proximal	1	-
chr16	2237217	2237218	Gene-body	1	+
chr16	2255420	2255421	Gene-body	1	-
chr16	2274156	2274157	Intergenic	1	+
chr16	2274339	2274340	Intergenic	1	+
chr16	2687250	2687251	Gene-body	1	+
chr16	2898173	2898174	Gene-body	1	+
chr16	2905369	2905370	Intergenic	1	-
chr16	2913781	2913782	Gene-body	1	+
chr16	3184337	3184338	Divergent antisense	1	+
chr16	3263338	3263339	Undetermined	1	-
chr16	3654526	3654527	Gene-body	1	+
chr16	3671865	3671866	Gene-body	1	-
chr16	3770213	3770214	Gene-body	1	-
chr16	3777837	3777838	Gene-body	1	-
chr16	3983925	3983926	Convergent antisense	1	+
chr16	4681550	4681551	Promoter-proximal	1	+
chr16	4811876	4811877	Gene-body	1	-
chr16	5028646	5028647	Gene-body	1	-
chr16	5097152	5097153	Gene-body	1	-
chr16	6350497	6350498	Gene-body	1	+
chr16	8641916	8641917	Promoter-proximal	1	+
chr16	8791372	8791373	Gene-body	1	-
chr16	8915840	8915841	Gene-body	1	-
chr16	10751485	10751486	Gene-body	1	+
chr16	11043394	11043395	Gene-body	1	+
chr16	11083837	11083838	Gene-body	1	+
chr16	11141382	11141383	Gene-body	1	+
chr16	11607223	11607224	Gene-body	1	-
chr16	11639841	11639842	Intergenic	1	-
chr16	11906808	11906809	Gene-body	1	-
chr16	13600057	13600058	Intergenic	1	-
chr16	14174667	14174668	Gene-body	1	+
chr16	14632700	14632701	Promoter-proximal	1	-
chr16	15489522	15489523	Undetermined	1	-
chr16	15989259	15989260	Gene-body	1	+
chr16	17651613	17651614	Intergenic	1	-
chr16	17729707	17729708	Intergenic	1	-
chr16	18852601	18852602	Gene-body	1	-
chr16	18891834	18891835	Gene-body	1	-
chr16	20809844	20809845	Gene-body	1	+
chr16	22273006	22273007	Gene-body	1	+
chr16	22298261	22298262	Convergent antisense	1	-
chr16	22298374	22298375	Convergent antisense	1	-
chr16	22298391	22298392	Convergent antisense	1	-
chr16	22298493	22298494	Convergent antisense	1	-
chr16	22298511	22298512	Convergent antisense	1	-
chr16	23131987	23131988	Gene-body	1	-
chr16	23641603	23641604	Promoter-proximal	1	+
chr16	23661702	23661703	Gene-body	1	+
chr16	24344481	24344482	Gene-body	1	+
chr16	25692378	25692379	Convergent antisense	1	-
chr16	26181794	26181795	Intergenic	1	+
chr16	26597088	26597089	Intergenic	1	-
chr16	27488040	27488041	Promoter-proximal	1	-
chr16	27498337	27498338	Gene-body	1	-
chr16	27499934	27499935	Gene-body	1	-
chr16	28166667	28166668	Gene-body	1	-
chr16	28862962	28862963	Antisense	1	-
chr16	28864337	28864338	Gene-body	1	+
chr16	28866431	28866432	Gene-body	1	+
chr16	28974836	28974837	Undetermined	1	+
chr16	29613102	29613103	Termination zone	1	-
chr16	29613655	29613656	Intergenic	1	-
chr16	29976428	29976429	Gene-body	1	+
chr16	30067353	30067354	Undetermined	1	+
chr16	30308975	30308976	Gene-body	1	-
chr16	30445845	30445846	Gene-body	1	-
chr16	30598880	30598881	Intergenic	1	+
chr16	30744007	30744008	Undetermined	1	+
chr16	30751258	30751259	Undetermined	1	+
chr16	30760608	30760609	Gene-body	1	-
chr16	30760613	30760614	Gene-body	1	-
chr16	30773744	30773745	Gene-body	1	+
chr16	31129043	31129044	Gene-body	1	+
chr16	31180170	31180171	Promoter-proximal	1	+
chr16	31705459	31705460	Gene-body	1	+
chr16	31705470	31705471	Gene-body	1	+
chr16	34162487	34162488	Intergenic	1	+
chr16	34162845	34162846	Intergenic	1	+
chr16	35517035	35517036	Intergenic	1	-
chr16	46673152	46673153	Gene-body	1	-
chr16	46886470	46886471	Gene-body	1	+
chr16	50153198	50153199	Promoter-proximal	1	+
chr16	53838897	53838898	Gene-body	1	+
chr16	54922563	54922564	Gene-body	1	-
chr16	56608615	56608616	Promoter-proximal	1	+
chr16	56609262	56609263	Gene-body	1	+
chr16	56625808	56625809	Promoter-proximal	1	+
chr16	56682497	56682498	Undetermined	1	+
chr16	56832201	56832202	Gene-body	1	+
chr16	56878507	56878508	Gene-body	1	+
chr16	56932324	56932325	Antisense	1	-
chr16	56932732	56932733	Antisense	1	-
chr16	57059343	57059344	Promoter-proximal	1	+
chr16	57178789	57178790	Gene-body	1	-
chr16	57242289	57242290	Intergenic	1	+
chr16	57250233	57250234	Gene-body	1	+
chr16	57460856	57460857	Gene-body	1	+
chr16	57462748	57462749	Promoter-proximal	1	+
chr16	57802747	57802748	Promoter-proximal	1	-
chr16	57917541	57917542	Convergent antisense	1	+
chr16	58003411	58003412	Gene-body	1	+
chr16	58037893	58037894	Gene-body	1	+
chr16	58187769	58187770	Gene-body	1	-
chr16	58265584	58265585	Gene-body	1	+
chr16	58515785	58515786	Antisense	1	-
chr16	62494643	62494644	Intergenic	1	-
chr16	66725686	66725687	Gene-body	1	-
chr16	66732417	66732418	Promoter-proximal	1	-
chr16	66739473	66739474	Gene-body	1	-
chr16	66942885	66942886	Promoter-proximal	1	+
chr16	67464096	67464097	Gene-body	1	-
chr16	67663633	67663634	Promoter-proximal	1	-
chr16	67663655	67663656	Promoter-proximal	1	-
chr16	67729035	67729036	Gene-body	1	-
chr16	67877388	67877389	Gene-body	1	+
chr16	67932331	67932332	Promoter-proximal	1	-
chr16	67967243	67967244	Gene-body	1	-
chr16	68127672	68127673	Gene-body	1	+
chr16	68539790	68539791	Promoter-proximal	1	+
chr16	68755426	68755427	Convergent antisense	1	-
chr16	68867356	68867357	Gene-body	1	+
chr16	68944747	68944748	Gene-body	1	+
chr16	69358740	69358741	Convergent antisense	1	+
chr16	69374682	69374683	Convergent antisense	1	+
chr16	69626403	69626404	Gene-body	1	+
chr16	70114925	70114926	Gene-body	1	+
chr16	70226769	70226770	Gene-body	1	-
chr16	70259514	70259515	Gene-body	1	-
chr16	70364912	70364913	Undetermined	1	+
chr16	70551048	70551049	Gene-body	1	+
chr16	70726198	70726199	Gene-body	1	-
chr16	70754911	70754912	Gene-body	1	-
chr16	72099382	72099383	Gene-body	1	+
chr16	72269305	72269306	Intergenic	1	-
chr16	72946685	72946686	Gene-body	1	-
chr16	74367576	74367577	Gene-body	1	-
chr16	74607064	74607065	Promoter-proximal	1	-
chr16	74666817	74666818	Promoter-proximal	1	-
chr16	74912211	74912212	Promoter-proximal	1	-
chr16	74937920	74937921	Gene-body	1	-
chr16	75045540	75045541	Gene-body	1	+
chr16	75140875	75140876	Gene-body	1	+
chr16	75141024	75141025	Gene-body	1	+
chr16	75247505	75247506	Gene-body	1	-
chr16	75318878	75318879	Gene-body	1	-
chr16	77199024	77199025	Gene-body	1	+
chr16	77929947	77929948	Convergent antisense	1	-
chr16	78938087	78938088	Convergent antisense	1	-
chr16	81478191	81478192	Gene-body	1	+
chr16	83836566	83836567	Intergenic	1	-
chr16	84586969	84586970	Gene-body	1	-
chr16	87383708	87383709	Promoter-proximal	1	-
chr16	87833026	87833027	Gene-body	1	-
chr16	87841156	87841157	Gene-body	1	-
chr16	87841158	87841159	Gene-body	1	-
chr16	87851519	87851520	Gene-body	1	-
chr16	87855063	87855064	Gene-body	1	-
chr16	88047050	88047051	Gene-body	1	+
chr16	88524555	88524556	Gene-body	1	+
chr16	88707459	88707460	Gene-body	1	+
chr16	88717316	88717317	Promoter-proximal	1	-
chr16	88767458	88767459	Gene-body	1	-
chr16	88773795	88773796	Gene-body	1	-
chr16	88806296	88806297	Gene-body	1	+
chr16	88817579	88817580	Gene-body	1	-
chr16	89100125	89100126	Gene-body	1	+
chr16	89224603	89224604	Gene-body	1	+
chr16	89303574	89303575	Gene-body	1	-
chr16	89334481	89334482	Gene-body	1	-
chr16	89358224	89358225	Gene-body	1	-
chr16	89361295	89361296	Gene-body	1	-
chr16	89361408	89361409	Gene-body	1	-
chr16	89523724	89523725	Gene-body	1	+
chr16	89587687	89587688	Gene-body	1	+
chr16	89588264	89588265	Gene-body	1	+
chr16	89595245	89595246	Gene-body	1	+
chr16	89596350	89596351	Gene-body	1	+
chr16	89770397	89770398	Promoter-proximal	1	-
chr16	89861285	89861286	Gene-body	1	+
chr16	89913443	89913444	Promoter-proximal	1	+
chr16	89949528	89949529	Gene-body	1	+
chr17	535425	535426	Gene-body	1	-
chr17	752211	752212	Promoter-proximal	1	-
chr17	1039428	1039429	Convergent antisense	1	+
chr17	1061373	1061374	Gene-body	1	-
chr17	1418929	1418930	Intergenic	1	+
chr17	1515918	1515919	Gene-body	1	-
chr17	1850876	1850877	Gene-body	1	+
chr17	2702350	2702351	Gene-body	1	-
chr17	2731723	2731724	Convergent antisense	1	+
chr17	2972296	2972297	Convergent antisense	1	-
chr17	3862032	3862033	Gene-body	1	-
chr17	4186265	4186266	Gene-body	1	-
chr17	4541983	4541984	Promoter-proximal	1	-
chr17	4714123	4714124	Gene-body	1	+
chr17	4939060	4939061	Gene-body	1	-
chr17	4949252	4949253	Antisense	1	-
chr17	5338138	5338139	Gene-body	1	+
chr17	5435179	5435180	Gene-body	1	-
chr17	5460046	5460047	Gene-body	1	-
chr17	7069403	7069404	Intergenic	1	+
chr17	7220527	7220528	Promoter-proximal	1	+
chr17	7224634	7224635	Convergent antisense	1	-
chr17	7325231	7325232	Gene-body	1	-
chr17	7484391	7484392	Promoter-proximal	1	+
chr17	7484393	7484394	Promoter-proximal	1	+
chr17	7484396	7484397	Promoter-proximal	1	+
chr17	7484466	7484467	Promoter-proximal	1	+
chr17	7484668	7484669	Convergent antisense	1	-
chr17	7575641	7575642	Undetermined	1	+
chr17	7576521	7576522	Undetermined	1	+
chr17	7577568	7577569	Promoter-proximal	1	+
chr17	7906092	7906093	Gene-body	1	+
chr17	8204908	8204909	Gene-body	1	-
chr17	8204967	8204968	Gene-body	1	-
chr17	8258351	8258352	Gene-body	1	+
chr17	8266585	8266586	Gene-body	1	+
chr17	8383033	8383034	Undetermined	1	-
chr17	8383155	8383156	Undetermined	1	-
chr17	8841127	8841128	Gene-body	1	-
chr17	9342081	9342082	Gene-body	1	-
chr17	9755189	9755190	Intergenic	1	-
chr17	9842813	9842814	Gene-body	1	+
chr17	9957081	9957082	Convergent antisense	1	+
chr17	11997656	11997657	Divergent antisense	1	+
chr17	13005625	13005626	Gene-body	1	-
chr17	14755723	14755724	Intergenic	1	+
chr17	15657827	15657828	Gene-body	1	-
chr17	16099218	16099219	Gene-body	1	-
chr17	16439064	16439065	Promoter-proximal	1	+
chr17	16441071	16441072	Gene-body	1	+
chr17	16443736	16443737	Gene-body	1	+
chr17	17028675	17028676	Intergenic	1	+
chr17	17075709	17075710	Gene-body	1	+
chr17	17216838	17216839	Undetermined	1	-
chr17	17383908	17383909	Promoter-proximal	1	-
chr17	17731656	17731657	Gene-body	1	+
chr17	17731669	17731670	Gene-body	1	+
chr17	17817482	17817483	Promoter-proximal	1	-
chr17	17960340	17960341	Convergent antisense	1	+
chr17	18039144	18039145	Promoter-proximal	1	-
chr17	18253912	18253913	Gene-body	1	-
chr17	18314911	18314912	Promoter-proximal	1	-
chr17	18979529	18979530	Gene-body	1	-
chr17	19111970	19111971	Termination zone	1	-
chr17	19603384	19603385	Undetermined	1	+
chr17	21005562	21005563	Gene-body	1	-
chr17	21011424	21011425	Promoter-proximal	1	-
chr17	21206568	21206569	Gene-body	1	-
chr17	21297536	21297537	Gene-body	1	+
chr17	21297539	21297540	Gene-body	1	+
chr17	22044116	22044117	Intergenic	1	-
chr17	22521372	22521373	Intergenic	1	-
chr17	22527077	22527078	Divergent antisense	1	-
chr17	27348957	27348958	Intergenic	1	-
chr17	27605267	27605268	Gene-body	1	+
chr17	28321534	28321535	Gene-body	1	+
chr17	28547680	28547681	Undetermined	1	-
chr17	28700900	28700901	Gene-body	1	+
chr17	28720036	28720037	Promoter-proximal	1	+
chr17	28748136	28748137	Promoter-proximal	1	+
chr17	28751563	28751564	Intergenic	1	-
chr17	29293783	29293784	Gene-body	1	-
chr17	29578880	29578881	Gene-body	1	-
chr17	29620015	29620016	Gene-body	1	-
chr17	32198693	32198694	Gene-body	1	+
chr17	32219756	32219757	Gene-body	1	+
chr17	32370081	32370082	Gene-body	1	+
chr17	32373452	32373453	Gene-body	1	+
chr17	35243096	35243097	Promoter-proximal	1	+
chr17	35824098	35824099	Gene-body	1	+
chr17	36500199	36500200	Gene-body	1	-
chr17	36500306	36500307	Gene-body	1	-
chr17	36500791	36500792	Gene-body	1	-
chr17	37215693	37215694	Gene-body	1	-
chr17	37242000	37242001	Gene-body	1	-
chr17	37244825	37244826	Gene-body	1	-
chr17	38486745	38486746	Gene-body	1	+
chr17	38497466	38497467	Gene-body	1	+
chr17	38850701	38850702	Gene-body	1	-
chr17	38892312	38892313	Gene-body	1	+
chr17	38906951	38906952	Gene-body	1	+
chr17	39182916	39182917	Gene-body	1	-
chr17	39725640	39725641	Gene-body	1	+
chr17	40295579	40295580	Gene-body	1	+
chr17	40483524	40483525	Gene-body	1	-
chr17	40487457	40487458	Gene-body	1	-
chr17	40496519	40496520	Gene-body	1	-
chr17	40496521	40496522	Gene-body	1	-
chr17	41512856	41512857	Intergenic	1	-
chr17	41623031	41623032	Promoter-proximal	1	-
chr17	41678667	41678668	Intergenic	1	-
chr17	41678693	41678694	Intergenic	1	-
chr17	41757535	41757536	Gene-body	1	-
chr17	41809711	41809712	Gene-body	1	-
chr17	41874299	41874300	Gene-body	1	-
chr17	41981712	41981713	Gene-body	1	-
chr17	42114892	42114893	Gene-body	1	-
chr17	42116637	42116638	Gene-body	1	-
chr17	42358966	42358967	Gene-body	1	-
chr17	42405387	42405388	Gene-body	1	-
chr17	42423215	42423216	Gene-body	1	-
chr17	42698098	42698099	Gene-body	1	+
chr17	42774126	42774127	Gene-body	1	+
chr17	42953487	42953488	Undetermined	1	-
chr17	42953489	42953490	Undetermined	1	-
chr17	43102102	43102103	Gene-body	1	-
chr17	43272704	43272705	Gene-body	1	-
chr17	43272706	43272707	Gene-body	1	-
chr17	43272708	43272709	Gene-body	1	-
chr17	43272710	43272711	Gene-body	1	-
chr17	43360950	43360951	Intergenic	1	-
chr17	43360954	43360955	Intergenic	1	-
chr17	43361238	43361239	Intergenic	1	-
chr17	43361266	43361267	Intergenic	1	-
chr17	43361281	43361282	Intergenic	1	-
[truncated: 2,802 more rows]
