# Supplementary material for: Conserved DNA sequence features underlie pervasive RNA polymerase pausing
Source: Nucleic Acids Res. 2021 Mar 31;49(8):4402–20. doi: 10.1093/nar/gkab208 (PMC8096220; doi:10.1093/nar/gkab208)
Supplement: gkab208_Supplemental_Files [file gkab208_supplemental_files.zip › SupTable4.bed]

chrom	chromStart	chromEnd	region	score	strand
NC_000913.2	32	33	Intergenic	1	+
NC_000913.2	40	41	Intergenic	1	+
NC_000913.2	89	90	Intergenic	1	+
NC_000913.2	169	170	Intergenic	1	+
NC_000913.2	172	173	Intergenic	1	+
NC_000913.2	190	191	Intergenic	1	+
NC_000913.2	195	196	Intergenic	1	+
NC_000913.2	205	206	Intergenic	1	+
NC_000913.2	214	215	Intergenic	1	+
NC_000913.2	217	218	Intergenic	1	+
NC_000913.2	220	221	Intergenic	1	+
NC_000913.2	223	224	Intergenic	1	+
NC_000913.2	226	227	Intergenic	1	+
NC_000913.2	229	230	Intergenic	1	+
NC_000913.2	235	236	Intergenic	1	+
NC_000913.2	241	242	Intergenic	1	+
NC_000913.2	247	248	Intergenic	1	+
NC_000913.2	255	256	Intergenic	1	+
NC_000913.2	257	258	Intergenic	1	+
NC_000913.2	262	263	Intergenic	1	+
NC_000913.2	264	265	Intergenic	1	+
NC_000913.2	268	269	Intergenic	1	+
NC_000913.2	273	274	Intergenic	1	+
NC_000913.2	275	276	Intergenic	1	+
NC_000913.2	282	283	Intergenic	1	+
NC_000913.2	284	285	Intergenic	1	+
NC_000913.2	296	297	Intergenic	1	+
NC_000913.2	298	299	Intergenic	1	+
NC_000913.2	337	338	Promoter-proximal	1	+
NC_000913.2	353	354	Promoter-proximal	1	+
NC_000913.2	367	368	Promoter-proximal	1	+
NC_000913.2	376	377	Promoter-proximal	1	+
NC_000913.2	388	389	Promoter-proximal	1	+
NC_000913.2	406	407	Promoter-proximal	1	+
NC_000913.2	408	409	Promoter-proximal	1	+
NC_000913.2	433	434	Promoter-proximal	1	+
NC_000913.2	436	437	Promoter-proximal	1	+
NC_000913.2	442	443	Gene-body	1	+
NC_000913.2	451	452	Gene-body	1	+
NC_000913.2	481	482	Gene-body	1	+
NC_000913.2	520	521	Gene-body	1	+
NC_000913.2	548	549	Gene-body	1	+
NC_000913.2	551	552	Gene-body	1	+
NC_000913.2	562	563	Gene-body	1	+
NC_000913.2	572	573	Gene-body	1	+
NC_000913.2	590	591	Gene-body	1	+
NC_000913.2	627	628	Gene-body	1	+
NC_000913.2	629	630	Gene-body	1	+
NC_000913.2	632	633	Gene-body	1	+
NC_000913.2	637	638	Gene-body	1	+
NC_000913.2	666	667	Gene-body	1	+
NC_000913.2	677	678	Gene-body	1	+
NC_000913.2	686	687	Gene-body	1	+
NC_000913.2	695	696	Gene-body	1	+
NC_000913.2	697	698	Gene-body	1	+
NC_000913.2	702	703	Gene-body	1	+
NC_000913.2	710	711	Gene-body	1	+
NC_000913.2	721	722	Gene-body	1	+
NC_000913.2	724	725	Gene-body	1	+
NC_000913.2	726	727	Gene-body	1	+
NC_000913.2	739	740	Gene-body	1	+
NC_000913.2	754	755	Gene-body	1	+
NC_000913.2	758	759	Gene-body	1	+
NC_000913.2	781	782	Gene-body	1	+
NC_000913.2	784	785	Gene-body	1	+
NC_000913.2	795	796	Gene-body	1	+
NC_000913.2	798	799	Gene-body	1	+
NC_000913.2	812	813	Gene-body	1	+
NC_000913.2	818	819	Gene-body	1	+
NC_000913.2	829	830	Gene-body	1	+
NC_000913.2	841	842	Gene-body	1	+
NC_000913.2	868	869	Intergenic	1	-
NC_000913.2	874	875	Gene-body	1	+
NC_000913.2	896	897	Gene-body	1	+
NC_000913.2	922	923	Gene-body	1	+
NC_000913.2	927	928	Intergenic	1	-
NC_000913.2	937	938	Gene-body	1	+
NC_000913.2	946	947	Intergenic	1	-
NC_000913.2	956	957	Gene-body	1	+
NC_000913.2	967	968	Gene-body	1	+
NC_000913.2	976	977	Gene-body	1	+
NC_000913.2	984	985	Gene-body	1	+
NC_000913.2	990	991	Gene-body	1	+
NC_000913.2	1001	1002	Gene-body	1	+
NC_000913.2	1004	1005	Gene-body	1	+
NC_000913.2	1011	1012	Gene-body	1	+
NC_000913.2	1015	1016	Gene-body	1	+
NC_000913.2	1026	1027	Gene-body	1	+
NC_000913.2	1036	1037	Gene-body	1	+
NC_000913.2	1038	1039	Gene-body	1	+
NC_000913.2	1040	1041	Gene-body	1	+
NC_000913.2	1055	1056	Gene-body	1	+
NC_000913.2	1088	1089	Gene-body	1	+
NC_000913.2	1091	1092	Gene-body	1	+
NC_000913.2	1106	1107	Gene-body	1	+
NC_000913.2	1115	1116	Gene-body	1	+
NC_000913.2	1141	1142	Gene-body	1	+
NC_000913.2	1147	1148	Gene-body	1	+
NC_000913.2	1156	1157	Gene-body	1	+
NC_000913.2	1167	1168	Gene-body	1	+
NC_000913.2	1173	1174	Gene-body	1	+
NC_000913.2	1175	1176	Gene-body	1	+
NC_000913.2	1213	1214	Gene-body	1	+
NC_000913.2	1223	1224	Gene-body	1	+
NC_000913.2	1225	1226	Gene-body	1	+
NC_000913.2	1248	1249	Gene-body	1	+
NC_000913.2	1265	1266	Gene-body	1	+
NC_000913.2	1302	1303	Gene-body	1	+
NC_000913.2	1315	1316	Gene-body	1	+
NC_000913.2	1321	1322	Gene-body	1	+
NC_000913.2	1333	1334	Gene-body	1	+
NC_000913.2	1337	1338	Gene-body	1	+
NC_000913.2	1356	1357	Gene-body	1	+
NC_000913.2	1358	1359	Gene-body	1	+
NC_000913.2	1369	1370	Gene-body	1	+
NC_000913.2	1372	1373	Gene-body	1	+
NC_000913.2	1384	1385	Gene-body	1	+
NC_000913.2	1395	1396	Gene-body	1	+
NC_000913.2	1414	1415	Gene-body	1	+
NC_000913.2	1430	1431	Gene-body	1	+
NC_000913.2	1436	1437	Gene-body	1	+
NC_000913.2	1438	1439	Gene-body	1	+
NC_000913.2	1440	1441	Gene-body	1	+
NC_000913.2	1447	1448	Gene-body	1	+
NC_000913.2	1495	1496	Gene-body	1	+
NC_000913.2	1497	1498	Gene-body	1	+
NC_000913.2	1522	1523	Gene-body	1	+
NC_000913.2	1534	1535	Gene-body	1	+
NC_000913.2	1546	1547	Gene-body	1	+
NC_000913.2	1552	1553	Gene-body	1	+
NC_000913.2	1554	1555	Gene-body	1	+
NC_000913.2	1573	1574	Gene-body	1	+
NC_000913.2	1576	1577	Gene-body	1	+
NC_000913.2	1584	1585	Gene-body	1	+
NC_000913.2	1586	1587	Gene-body	1	+
NC_000913.2	1597	1598	Gene-body	1	+
NC_000913.2	1601	1602	Gene-body	1	+
NC_000913.2	1634	1635	Gene-body	1	+
NC_000913.2	1637	1638	Gene-body	1	+
NC_000913.2	1640	1641	Gene-body	1	+
NC_000913.2	1642	1643	Gene-body	1	+
NC_000913.2	1644	1645	Gene-body	1	+
NC_000913.2	1654	1655	Gene-body	1	+
NC_000913.2	1678	1679	Gene-body	1	+
NC_000913.2	1688	1689	Gene-body	1	+
NC_000913.2	1689	1690	Intergenic	1	-
NC_000913.2	1690	1691	Gene-body	1	+
NC_000913.2	1692	1693	Gene-body	1	+
NC_000913.2	1704	1705	Gene-body	1	+
NC_000913.2	1721	1722	Gene-body	1	+
NC_000913.2	1747	1748	Gene-body	1	+
NC_000913.2	1753	1754	Gene-body	1	+
NC_000913.2	1772	1773	Intergenic	1	-
NC_000913.2	1774	1775	Gene-body	1	+
NC_000913.2	1777	1778	Gene-body	1	+
NC_000913.2	1782	1783	Gene-body	1	+
NC_000913.2	1803	1804	Gene-body	1	+
NC_000913.2	1805	1806	Gene-body	1	+
NC_000913.2	1807	1808	Gene-body	1	+
NC_000913.2	1849	1850	Gene-body	1	+
NC_000913.2	1854	1855	Gene-body	1	+
NC_000913.2	1861	1862	Gene-body	1	+
NC_000913.2	1863	1864	Gene-body	1	+
NC_000913.2	1897	1898	Gene-body	1	+
NC_000913.2	1902	1903	Intergenic	1	-
NC_000913.2	1902	1903	Gene-body	1	+
NC_000913.2	1912	1913	Gene-body	1	+
NC_000913.2	1927	1928	Gene-body	1	+
NC_000913.2	1928	1929	Intergenic	1	-
NC_000913.2	1937	1938	Gene-body	1	+
NC_000913.2	1941	1942	Gene-body	1	+
NC_000913.2	1948	1949	Gene-body	1	+
NC_000913.2	1966	1967	Gene-body	1	+
NC_000913.2	1968	1969	Gene-body	1	+
NC_000913.2	1993	1994	Gene-body	1	+
NC_000913.2	1996	1997	Intergenic	1	-
NC_000913.2	1998	1999	Intergenic	1	-
NC_000913.2	2005	2006	Gene-body	1	+
NC_000913.2	2009	2010	Gene-body	1	+
NC_000913.2	2030	2031	Gene-body	1	+
NC_000913.2	2040	2041	Gene-body	1	+
NC_000913.2	2044	2045	Intergenic	1	-
NC_000913.2	2086	2087	Gene-body	1	+
NC_000913.2	2093	2094	Intergenic	1	-
NC_000913.2	2097	2098	Gene-body	1	+
NC_000913.2	2102	2103	Gene-body	1	+
NC_000913.2	2126	2127	Intergenic	1	-
NC_000913.2	2133	2134	Gene-body	1	+
NC_000913.2	2135	2136	Intergenic	1	-
NC_000913.2	2137	2138	Intergenic	1	-
NC_000913.2	2162	2163	Gene-body	1	+
NC_000913.2	2176	2177	Gene-body	1	+
NC_000913.2	2200	2201	Gene-body	1	+
NC_000913.2	2202	2203	Gene-body	1	+
NC_000913.2	2227	2228	Intergenic	1	-
NC_000913.2	2232	2233	Gene-body	1	+
NC_000913.2	2234	2235	Gene-body	1	+
NC_000913.2	2235	2236	Intergenic	1	-
NC_000913.2	2245	2246	Gene-body	1	+
NC_000913.2	2297	2298	Gene-body	1	+
NC_000913.2	2304	2305	Gene-body	1	+
NC_000913.2	2333	2334	Gene-body	1	+
NC_000913.2	2357	2358	Gene-body	1	+
NC_000913.2	2371	2372	Gene-body	1	+
NC_000913.2	2376	2377	Gene-body	1	+
NC_000913.2	2393	2394	Gene-body	1	+
NC_000913.2	2404	2405	Gene-body	1	+
NC_000913.2	2408	2409	Gene-body	1	+
NC_000913.2	2416	2417	Gene-body	1	+
NC_000913.2	2425	2426	Gene-body	1	+
NC_000913.2	2434	2435	Gene-body	1	+
NC_000913.2	2449	2450	Gene-body	1	+
NC_000913.2	2451	2452	Gene-body	1	+
NC_000913.2	2462	2463	Gene-body	1	+
NC_000913.2	2470	2471	Gene-body	1	+
NC_000913.2	2480	2481	Gene-body	1	+
NC_000913.2	2482	2483	Gene-body	1	+
NC_000913.2	2501	2502	Gene-body	1	+
NC_000913.2	2527	2528	Gene-body	1	+
NC_000913.2	2533	2534	Gene-body	1	+
NC_000913.2	2563	2564	Gene-body	1	+
NC_000913.2	2601	2602	Gene-body	1	+
NC_000913.2	2612	2613	Gene-body	1	+
NC_000913.2	2635	2636	Gene-body	1	+
NC_000913.2	2678	2679	Gene-body	1	+
NC_000913.2	2681	2682	Gene-body	1	+
NC_000913.2	2690	2691	Gene-body	1	+
NC_000913.2	2701	2702	Gene-body	1	+
NC_000913.2	2712	2713	Gene-body	1	+
NC_000913.2	2723	2724	Gene-body	1	+
NC_000913.2	2725	2726	Gene-body	1	+
NC_000913.2	2746	2747	Gene-body	1	+
NC_000913.2	2752	2753	Gene-body	1	+
NC_000913.2	2761	2762	Gene-body	1	+
NC_000913.2	2803	2804	Promoter-proximal	1	+
NC_000913.2	2824	2825	Promoter-proximal	1	+
NC_000913.2	2837	2838	Promoter-proximal	1	+
NC_000913.2	2855	2856	Promoter-proximal	1	+
NC_000913.2	2864	2865	Promoter-proximal	1	+
NC_000913.2	2869	2870	Promoter-proximal	1	+
NC_000913.2	2872	2873	Promoter-proximal	1	+
NC_000913.2	2879	2880	Promoter-proximal	1	+
NC_000913.2	2906	2907	Gene-body	1	+
NC_000913.2	2909	2910	Gene-body	1	+
NC_000913.2	2915	2916	Gene-body	1	+
NC_000913.2	2929	2930	Gene-body	1	+
NC_000913.2	2955	2956	Gene-body	1	+
NC_000913.2	2957	2958	Gene-body	1	+
NC_000913.2	2969	2970	Gene-body	1	+
NC_000913.2	2980	2981	Gene-body	1	+
NC_000913.2	2991	2992	Gene-body	1	+
NC_000913.2	2998	2999	Gene-body	1	+
NC_000913.2	3004	3005	Gene-body	1	+
NC_000913.2	3014	3015	Gene-body	1	+
NC_000913.2	3026	3027	Gene-body	1	+
NC_000913.2	3056	3057	Gene-body	1	+
NC_000913.2	3080	3081	Gene-body	1	+
NC_000913.2	3096	3097	Gene-body	1	+
NC_000913.2	3104	3105	Gene-body	1	+
NC_000913.2	3122	3123	Gene-body	1	+
NC_000913.2	3129	3130	Gene-body	1	+
NC_000913.2	3132	3133	Gene-body	1	+
NC_000913.2	3141	3142	Gene-body	1	+
NC_000913.2	3169	3170	Gene-body	1	+
NC_000913.2	3179	3180	Gene-body	1	+
NC_000913.2	3181	3182	Gene-body	1	+
NC_000913.2	3203	3204	Gene-body	1	+
NC_000913.2	3228	3229	Gene-body	1	+
NC_000913.2	3235	3236	Gene-body	1	+
NC_000913.2	3238	3239	Gene-body	1	+
NC_000913.2	3250	3251	Gene-body	1	+
NC_000913.2	3253	3254	Gene-body	1	+
NC_000913.2	3262	3263	Gene-body	1	+
NC_000913.2	3269	3270	Gene-body	1	+
NC_000913.2	3272	3273	Gene-body	1	+
NC_000913.2	3280	3281	Gene-body	1	+
NC_000913.2	3289	3290	Gene-body	1	+
NC_000913.2	3307	3308	Gene-body	1	+
NC_000913.2	3310	3311	Gene-body	1	+
NC_000913.2	3316	3317	Gene-body	1	+
NC_000913.2	3319	3320	Gene-body	1	+
NC_000913.2	3344	3345	Gene-body	1	+
NC_000913.2	3349	3350	Gene-body	1	+
NC_000913.2	3359	3360	Gene-body	1	+
NC_000913.2	3362	3363	Gene-body	1	+
NC_000913.2	3373	3374	Gene-body	1	+
NC_000913.2	3378	3379	Intergenic	1	-
NC_000913.2	3385	3386	Gene-body	1	+
NC_000913.2	3397	3398	Gene-body	1	+
NC_000913.2	3399	3400	Gene-body	1	+
NC_000913.2	3401	3402	Gene-body	1	+
NC_000913.2	3404	3405	Gene-body	1	+
NC_000913.2	3408	3409	Gene-body	1	+
NC_000913.2	3419	3420	Gene-body	1	+
NC_000913.2	3435	3436	Gene-body	1	+
NC_000913.2	3443	3444	Gene-body	1	+
NC_000913.2	3447	3448	Gene-body	1	+
NC_000913.2	3462	3463	Gene-body	1	+
NC_000913.2	3488	3489	Gene-body	1	+
NC_000913.2	3526	3527	Gene-body	1	+
NC_000913.2	3535	3536	Gene-body	1	+
NC_000913.2	3542	3543	Gene-body	1	+
NC_000913.2	3560	3561	Gene-body	1	+
NC_000913.2	3566	3567	Gene-body	1	+
NC_000913.2	3585	3586	Gene-body	1	+
NC_000913.2	3589	3590	Gene-body	1	+
NC_000913.2	3592	3593	Gene-body	1	+
NC_000913.2	3596	3597	Gene-body	1	+
NC_000913.2	3600	3601	Gene-body	1	+
NC_000913.2	3607	3608	Gene-body	1	+
NC_000913.2	3624	3625	Gene-body	1	+
NC_000913.2	3636	3637	Gene-body	1	+
NC_000913.2	3658	3659	Gene-body	1	+
NC_000913.2	3660	3661	Gene-body	1	+
NC_000913.2	3681	3682	Gene-body	1	+
NC_000913.2	3693	3694	Gene-body	1	+
NC_000913.2	3704	3705	Gene-body	1	+
NC_000913.2	3712	3713	Intergenic	1	-
NC_000913.2	3715	3716	Gene-body	1	+
NC_000913.2	3722	3723	Gene-body	1	+
NC_000913.2	3773	3774	Promoter-proximal	1	+
NC_000913.2	3777	3778	Promoter-proximal	1	+
NC_000913.2	3779	3780	Promoter-proximal	1	+
NC_000913.2	3782	3783	Promoter-proximal	1	+
NC_000913.2	3787	3788	Promoter-proximal	1	+
NC_000913.2	3790	3791	Promoter-proximal	1	+
NC_000913.2	3800	3801	Promoter-proximal	1	+
NC_000913.2	3811	3812	Promoter-proximal	1	+
NC_000913.2	3824	3825	Promoter-proximal	1	+
NC_000913.2	3838	3839	Gene-body	1	+
NC_000913.2	3847	3848	Gene-body	1	+
NC_000913.2	3859	3860	Gene-body	1	+
NC_000913.2	3871	3872	Gene-body	1	+
NC_000913.2	3874	3875	Gene-body	1	+
NC_000913.2	3885	3886	Gene-body	1	+
NC_000913.2	3899	3900	Gene-body	1	+
NC_000913.2	3904	3905	Gene-body	1	+
NC_000913.2	3910	3911	Gene-body	1	+
NC_000913.2	3914	3915	Gene-body	1	+
NC_000913.2	3921	3922	Gene-body	1	+
NC_000913.2	3957	3958	Gene-body	1	+
NC_000913.2	3959	3960	Gene-body	1	+
NC_000913.2	3961	3962	Gene-body	1	+
NC_000913.2	3972	3973	Gene-body	1	+
NC_000913.2	4032	4033	Gene-body	1	+
NC_000913.2	4042	4043	Gene-body	1	+
NC_000913.2	4059	4060	Gene-body	1	+
NC_000913.2	4062	4063	Gene-body	1	+
NC_000913.2	4073	4074	Gene-body	1	+
NC_000913.2	4084	4085	Gene-body	1	+
NC_000913.2	4095	4096	Gene-body	1	+
NC_000913.2	4097	4098	Gene-body	1	+
NC_000913.2	4108	4109	Gene-body	1	+
NC_000913.2	4112	4113	Gene-body	1	+
NC_000913.2	4127	4128	Gene-body	1	+
NC_000913.2	4148	4149	Gene-body	1	+
NC_000913.2	4164	4165	Gene-body	1	+
NC_000913.2	4190	4191	Gene-body	1	+
NC_000913.2	4218	4219	Gene-body	1	+
NC_000913.2	4254	4255	Gene-body	1	+
NC_000913.2	4271	4272	Gene-body	1	+
NC_000913.2	4274	4275	Gene-body	1	+
NC_000913.2	4288	4289	Gene-body	1	+
NC_000913.2	4290	4291	Gene-body	1	+
NC_000913.2	4293	4294	Gene-body	1	+
NC_000913.2	4312	4313	Gene-body	1	+
NC_000913.2	4316	4317	Gene-body	1	+
NC_000913.2	4350	4351	Gene-body	1	+
NC_000913.2	4361	4362	Gene-body	1	+
NC_000913.2	4391	4392	Gene-body	1	+
NC_000913.2	4394	4395	Gene-body	1	+
NC_000913.2	4401	4402	Gene-body	1	+
NC_000913.2	4424	4425	Gene-body	1	+
NC_000913.2	4432	4433	Gene-body	1	+
NC_000913.2	4444	4445	Gene-body	1	+
NC_000913.2	4446	4447	Gene-body	1	+
NC_000913.2	4460	4461	Gene-body	1	+
NC_000913.2	4482	4483	Gene-body	1	+
NC_000913.2	4493	4494	Gene-body	1	+
NC_000913.2	4508	4509	Gene-body	1	+
NC_000913.2	4534	4535	Gene-body	1	+
NC_000913.2	4547	4548	Gene-body	1	+
NC_000913.2	4561	4562	Gene-body	1	+
NC_000913.2	4566	4567	Gene-body	1	+
NC_000913.2	4573	4574	Gene-body	1	+
NC_000913.2	4580	4581	Gene-body	1	+
NC_000913.2	4594	4595	Gene-body	1	+
NC_000913.2	4597	4598	Gene-body	1	+
NC_000913.2	4607	4608	Gene-body	1	+
NC_000913.2	4634	4635	Gene-body	1	+
NC_000913.2	4639	4640	Gene-body	1	+
NC_000913.2	4644	4645	Gene-body	1	+
NC_000913.2	4646	4647	Gene-body	1	+
NC_000913.2	4663	4664	Gene-body	1	+
NC_000913.2	4667	4668	Gene-body	1	+
NC_000913.2	4678	4679	Gene-body	1	+
NC_000913.2	4681	4682	Gene-body	1	+
NC_000913.2	4683	4684	Gene-body	1	+
NC_000913.2	4724	4725	Gene-body	1	+
NC_000913.2	4769	4770	Gene-body	1	+
NC_000913.2	4780	4781	Gene-body	1	+
NC_000913.2	4788	4789	Intergenic	1	-
NC_000913.2	4800	4801	Gene-body	1	+
NC_000913.2	4807	4808	Gene-body	1	+
NC_000913.2	4809	4810	Gene-body	1	+
NC_000913.2	4811	4812	Gene-body	1	+
NC_000913.2	4843	4844	Gene-body	1	+
NC_000913.2	4847	4848	Gene-body	1	+
NC_000913.2	4863	4864	Gene-body	1	+
NC_000913.2	4865	4866	Gene-body	1	+
NC_000913.2	4868	4869	Gene-body	1	+
NC_000913.2	4889	4890	Gene-body	1	+
NC_000913.2	4899	4900	Gene-body	1	+
NC_000913.2	4913	4914	Gene-body	1	+
NC_000913.2	4916	4917	Gene-body	1	+
NC_000913.2	4919	4920	Gene-body	1	+
NC_000913.2	4921	4922	Gene-body	1	+
NC_000913.2	4931	4932	Gene-body	1	+
NC_000913.2	4939	4940	Gene-body	1	+
NC_000913.2	4949	4950	Gene-body	1	+
NC_000913.2	4959	4960	Gene-body	1	+
NC_000913.2	4964	4965	Intergenic	1	-
NC_000913.2	4976	4977	Gene-body	1	+
NC_000913.2	4986	4987	Gene-body	1	+
NC_000913.2	4993	4994	Gene-body	1	+
NC_000913.2	5013	5014	Gene-body	1	+
NC_000913.2	5025	5026	Intergenic	1	+
NC_000913.2	5062	5063	Intergenic	1	+
NC_000913.2	5064	5065	Intergenic	1	+
NC_000913.2	5067	5068	Intergenic	1	+
NC_000913.2	5074	5075	Intergenic	1	+
NC_000913.2	5151	5152	Intergenic	1	+
NC_000913.2	5154	5155	Intergenic	1	+
NC_000913.2	5164	5165	Intergenic	1	+
NC_000913.2	5173	5174	Intergenic	1	+
NC_000913.2	5186	5187	Intergenic	1	+
NC_000913.2	5191	5192	Intergenic	1	+
NC_000913.2	5208	5209	Intergenic	1	+
NC_000913.2	5230	5231	Intergenic	1	+
NC_000913.2	5245	5246	Intergenic	1	-
NC_000913.2	5245	5246	Promoter-proximal	1	+
NC_000913.2	5260	5261	Intergenic	1	-
NC_000913.2	5280	5281	Promoter-proximal	1	+
NC_000913.2	5281	5282	Intergenic	1	-
NC_000913.2	5303	5304	Promoter-proximal	1	+
NC_000913.2	5323	5324	Promoter-proximal	1	+
NC_000913.2	5339	5340	Intergenic	1	-
NC_000913.2	5351	5352	Intergenic	1	-
NC_000913.2	5358	5359	Gene-body	1	+
NC_000913.2	5372	5373	Intergenic	1	-
NC_000913.2	5379	5380	Intergenic	1	-
NC_000913.2	5379	5380	Gene-body	1	+
NC_000913.2	5387	5388	Intergenic	1	-
NC_000913.2	5388	5389	Gene-body	1	+
NC_000913.2	5394	5395	Gene-body	1	+
NC_000913.2	5448	5449	Intergenic	1	-
NC_000913.2	5454	5455	Intergenic	1	-
NC_000913.2	5455	5456	Gene-body	1	+
NC_000913.2	5458	5459	Intergenic	1	-
NC_000913.2	5466	5467	Gene-body	1	+
NC_000913.2	5499	5500	Gene-body	1	+
NC_000913.2	5501	5502	Intergenic	1	-
NC_000913.2	5504	5505	Intergenic	1	-
NC_000913.2	5520	5521	Gene-body	1	+
NC_000913.2	5541	5542	Intergenic	1	+
NC_000913.2	5547	5548	Intergenic	1	-
NC_000913.2	5552	5553	Intergenic	1	+
NC_000913.2	5578	5579	Intergenic	1	-
NC_000913.2	5582	5583	Intergenic	1	-
NC_000913.2	5641	5642	Intergenic	1	-
NC_000913.2	5655	5656	Intergenic	1	-
NC_000913.2	5685	5686	Intergenic	1	+
NC_000913.2	5689	5690	Intergenic	1	+
NC_000913.2	5690	5691	Gene-body	1	-
NC_000913.2	5707	5708	Gene-body	1	-
NC_000913.2	5737	5738	Intergenic	1	+
NC_000913.2	5749	5750	Intergenic	1	+
NC_000913.2	5752	5753	Intergenic	1	+
NC_000913.2	5768	5769	Gene-body	1	-
NC_000913.2	5793	5794	Intergenic	1	+
NC_000913.2	5795	5796	Intergenic	1	+
NC_000913.2	5824	5825	Intergenic	1	+
NC_000913.2	5851	5852	Intergenic	1	+
NC_000913.2	5866	5867	Intergenic	1	+
NC_000913.2	5900	5901	Intergenic	1	+
NC_000913.2	5904	5905	Gene-body	1	-
NC_000913.2	5957	5958	Intergenic	1	+
NC_000913.2	5959	5960	Gene-body	1	-
NC_000913.2	5962	5963	Gene-body	1	-
NC_000913.2	5969	5970	Intergenic	1	+
NC_000913.2	5979	5980	Intergenic	1	+
NC_000913.2	5985	5986	Intergenic	1	+
NC_000913.2	6031	6032	Gene-body	1	-
NC_000913.2	6048	6049	Gene-body	1	-
NC_000913.2	6059	6060	Gene-body	1	-
NC_000913.2	6068	6069	Intergenic	1	+
NC_000913.2	6104	6105	Gene-body	1	-
NC_000913.2	6121	6122	Intergenic	1	+
NC_000913.2	6134	6135	Gene-body	1	-
NC_000913.2	6136	6137	Gene-body	1	-
NC_000913.2	6156	6157	Gene-body	1	-
NC_000913.2	6185	6186	Gene-body	1	-
NC_000913.2	6224	6225	Intergenic	1	+
NC_000913.2	6232	6233	Gene-body	1	-
NC_000913.2	6242	6243	Gene-body	1	-
NC_000913.2	6277	6278	Gene-body	1	-
NC_000913.2	6289	6290	Gene-body	1	-
NC_000913.2	6310	6311	Gene-body	1	-
NC_000913.2	6346	6347	Gene-body	1	-
NC_000913.2	6442	6443	Promoter-proximal	1	-
NC_000913.2	6452	6453	Promoter-proximal	1	-
NC_000913.2	6554	6555	Intergenic	1	+
NC_000913.2	6576	6577	Gene-body	1	-
NC_000913.2	6628	6629	Intergenic	1	+
NC_000913.2	6632	6633	Gene-body	1	-
NC_000913.2	6683	6684	Intergenic	1	+
NC_000913.2	6761	6762	Intergenic	1	+
NC_000913.2	6785	6786	Gene-body	1	-
NC_000913.2	6790	6791	Intergenic	1	+
NC_000913.2	6794	6795	Gene-body	1	-
NC_000913.2	6835	6836	Gene-body	1	-
NC_000913.2	6844	6845	Intergenic	1	+
NC_000913.2	6958	6959	Intergenic	1	+
NC_000913.2	7042	7043	Intergenic	1	+
NC_000913.2	7117	7118	Gene-body	1	-
NC_000913.2	7186	7187	Intergenic	1	+
NC_000913.2	7263	7264	Gene-body	1	-
NC_000913.2	7275	7276	Intergenic	1	+
NC_000913.2	7327	7328	Gene-body	1	-
NC_000913.2	7387	7388	Gene-body	1	-
NC_000913.2	7471	7472	Gene-body	1	-
NC_000913.2	7588	7589	Intergenic	1	+
NC_000913.2	7686	7687	Gene-body	1	-
NC_000913.2	7715	7716	Intergenic	1	+
NC_000913.2	7726	7727	Gene-body	1	-
NC_000913.2	7744	7745	Gene-body	1	-
NC_000913.2	7750	7751	Gene-body	1	-
NC_000913.2	7753	7754	Gene-body	1	-
NC_000913.2	7793	7794	Gene-body	1	-
NC_000913.2	7893	7894	Promoter-proximal	1	-
NC_000913.2	7904	7905	Promoter-proximal	1	-
NC_000913.2	7945	7946	Promoter-proximal	1	-
NC_000913.2	7947	7948	Promoter-proximal	1	-
NC_000913.2	7955	7956	Promoter-proximal	1	-
NC_000913.2	7957	7958	Promoter-proximal	1	-
NC_000913.2	7982	7983	Intergenic	1	-
NC_000913.2	7985	7986	Intergenic	1	-
NC_000913.2	8108	8109	Intergenic	1	-
NC_000913.2	8121	8122	Intergenic	1	-
NC_000913.2	8128	8129	Intergenic	1	+
NC_000913.2	8170	8171	Intergenic	1	+
NC_000913.2	8190	8191	Intergenic	1	-
NC_000913.2	8211	8212	Intergenic	1	+
NC_000913.2	8215	8216	Intergenic	1	+
NC_000913.2	8218	8219	Intergenic	1	+
NC_000913.2	8241	8242	Promoter-proximal	1	+
NC_000913.2	8246	8247	Intergenic	1	-
NC_000913.2	8252	8253	Promoter-proximal	1	+
NC_000913.2	8261	8262	Promoter-proximal	1	+
NC_000913.2	8280	8281	Promoter-proximal	1	+
NC_000913.2	8283	8284	Promoter-proximal	1	+
NC_000913.2	8292	8293	Promoter-proximal	1	+
NC_000913.2	8299	8300	Promoter-proximal	1	+
NC_000913.2	8301	8302	Promoter-proximal	1	+
NC_000913.2	8315	8316	Promoter-proximal	1	+
NC_000913.2	8328	8329	Promoter-proximal	1	+
NC_000913.2	8331	8332	Promoter-proximal	1	+
NC_000913.2	8345	8346	Gene-body	1	+
NC_000913.2	8364	8365	Gene-body	1	+
NC_000913.2	8373	8374	Gene-body	1	+
NC_000913.2	8381	8382	Gene-body	1	+
NC_000913.2	8397	8398	Gene-body	1	+
NC_000913.2	8401	8402	Gene-body	1	+
NC_000913.2	8403	8404	Gene-body	1	+
NC_000913.2	8408	8409	Gene-body	1	+
NC_000913.2	8418	8419	Gene-body	1	+
NC_000913.2	8432	8433	Gene-body	1	+
NC_000913.2	8434	8435	Gene-body	1	+
NC_000913.2	8448	8449	Gene-body	1	+
NC_000913.2	8456	8457	Gene-body	1	+
NC_000913.2	8458	8459	Gene-body	1	+
NC_000913.2	8466	8467	Gene-body	1	+
NC_000913.2	8468	8469	Gene-body	1	+
NC_000913.2	8505	8506	Gene-body	1	+
NC_000913.2	8530	8531	Gene-body	1	+
NC_000913.2	8532	8533	Gene-body	1	+
NC_000913.2	8534	8535	Gene-body	1	+
NC_000913.2	8556	8557	Gene-body	1	+
NC_000913.2	8565	8566	Gene-body	1	+
NC_000913.2	8571	8572	Gene-body	1	+
NC_000913.2	8576	8577	Gene-body	1	+
NC_000913.2	8590	8591	Gene-body	1	+
NC_000913.2	8602	8603	Gene-body	1	+
NC_000913.2	8611	8612	Gene-body	1	+
NC_000913.2	8614	8615	Gene-body	1	+
NC_000913.2	8616	8617	Gene-body	1	+
NC_000913.2	8627	8628	Gene-body	1	+
NC_000913.2	8635	8636	Gene-body	1	+
NC_000913.2	8649	8650	Gene-body	1	+
NC_000913.2	8653	8654	Gene-body	1	+
NC_000913.2	8659	8660	Gene-body	1	+
NC_000913.2	8662	8663	Gene-body	1	+
NC_000913.2	8685	8686	Gene-body	1	+
NC_000913.2	8711	8712	Gene-body	1	+
NC_000913.2	8719	8720	Gene-body	1	+
NC_000913.2	8729	8730	Gene-body	1	+
NC_000913.2	8731	8732	Gene-body	1	+
NC_000913.2	8735	8736	Gene-body	1	+
NC_000913.2	8745	8746	Gene-body	1	+
NC_000913.2	8751	8752	Gene-body	1	+
NC_000913.2	8753	8754	Gene-body	1	+
NC_000913.2	8759	8760	Gene-body	1	+
NC_000913.2	8762	8763	Gene-body	1	+
NC_000913.2	8773	8774	Gene-body	1	+
NC_000913.2	8795	8796	Gene-body	1	+
NC_000913.2	8799	8800	Gene-body	1	+
NC_000913.2	8803	8804	Gene-body	1	+
NC_000913.2	8832	8833	Intergenic	1	-
NC_000913.2	8838	8839	Gene-body	1	+
NC_000913.2	8849	8850	Gene-body	1	+
NC_000913.2	8853	8854	Gene-body	1	+
NC_000913.2	8896	8897	Gene-body	1	+
NC_000913.2	8898	8899	Gene-body	1	+
NC_000913.2	8904	8905	Gene-body	1	+
NC_000913.2	8908	8909	Gene-body	1	+
NC_000913.2	8909	8910	Intergenic	1	-
NC_000913.2	8910	8911	Gene-body	1	+
NC_000913.2	8915	8916	Gene-body	1	+
NC_000913.2	8937	8938	Gene-body	1	+
NC_000913.2	8944	8945	Gene-body	1	+
NC_000913.2	8947	8948	Gene-body	1	+
NC_000913.2	8953	8954	Gene-body	1	+
NC_000913.2	8957	8958	Gene-body	1	+
NC_000913.2	8963	8964	Gene-body	1	+
NC_000913.2	8968	8969	Gene-body	1	+
NC_000913.2	9006	9007	Gene-body	1	+
NC_000913.2	9012	9013	Gene-body	1	+
NC_000913.2	9015	9016	Gene-body	1	+
NC_000913.2	9048	9049	Gene-body	1	+
NC_000913.2	9050	9051	Gene-body	1	+
NC_000913.2	9052	9053	Gene-body	1	+
NC_000913.2	9057	9058	Gene-body	1	+
NC_000913.2	9067	9068	Gene-body	1	+
NC_000913.2	9069	9070	Gene-body	1	+
NC_000913.2	9079	9080	Gene-body	1	+
NC_000913.2	9083	9084	Gene-body	1	+
NC_000913.2	9097	9098	Gene-body	1	+
NC_000913.2	9102	9103	Gene-body	1	+
NC_000913.2	9108	9109	Gene-body	1	+
NC_000913.2	9112	9113	Gene-body	1	+
NC_000913.2	9120	9121	Gene-body	1	+
NC_000913.2	9123	9124	Gene-body	1	+
NC_000913.2	9125	9126	Intergenic	1	-
NC_000913.2	9130	9131	Gene-body	1	+
NC_000913.2	9134	9135	Gene-body	1	+
NC_000913.2	9146	9147	Gene-body	1	+
NC_000913.2	9160	9161	Gene-body	1	+
NC_000913.2	9175	9176	Gene-body	1	+
NC_000913.2	9183	9184	Gene-body	1	+
NC_000913.2	9185	9186	Gene-body	1	+
NC_000913.2	9214	9215	Intergenic	1	+
NC_000913.2	9218	9219	Intergenic	1	+
NC_000913.2	9222	9223	Intergenic	1	-
NC_000913.2	9229	9230	Intergenic	1	+
NC_000913.2	9271	9272	Intergenic	1	+
NC_000913.2	9285	9286	Intergenic	1	+
NC_000913.2	9306	9307	Promoter-proximal	1	+
NC_000913.2	9315	9316	Promoter-proximal	1	+
NC_000913.2	9321	9322	Promoter-proximal	1	+
NC_000913.2	9332	9333	Promoter-proximal	1	+
NC_000913.2	9344	9345	Promoter-proximal	1	+
NC_000913.2	9347	9348	Promoter-proximal	1	+
NC_000913.2	9355	9356	Promoter-proximal	1	+
NC_000913.2	9376	9377	Promoter-proximal	1	+
NC_000913.2	9382	9383	Promoter-proximal	1	+
NC_000913.2	9384	9385	Promoter-proximal	1	+
NC_000913.2	9395	9396	Promoter-proximal	1	+
NC_000913.2	9434	9435	Gene-body	1	+
NC_000913.2	9505	9506	Gene-body	1	+
NC_000913.2	9513	9514	Gene-body	1	+
NC_000913.2	9527	9528	Intergenic	1	-
NC_000913.2	9542	9543	Gene-body	1	+
NC_000913.2	9579	9580	Gene-body	1	+
NC_000913.2	9594	9595	Intergenic	1	-
NC_000913.2	9612	9613	Gene-body	1	+
NC_000913.2	9614	9615	Gene-body	1	+
NC_000913.2	9623	9624	Gene-body	1	+
NC_000913.2	9634	9635	Gene-body	1	+
NC_000913.2	9645	9646	Gene-body	1	+
NC_000913.2	9663	9664	Gene-body	1	+
NC_000913.2	9753	9754	Gene-body	1	+
NC_000913.2	9783	9784	Gene-body	1	+
NC_000913.2	9792	9793	Gene-body	1	+
NC_000913.2	9797	9798	Gene-body	1	+
NC_000913.2	9846	9847	Gene-body	1	+
NC_000913.2	9849	9850	Gene-body	1	+
NC_000913.2	9919	9920	Intergenic	1	+
NC_000913.2	9969	9970	Intergenic	1	+
NC_000913.2	9999	10000	Intergenic	1	+
NC_000913.2	10004	10005	Intergenic	1	+
NC_000913.2	10024	10025	Gene-body	1	-
NC_000913.2	10025	10026	Intergenic	1	+
NC_000913.2	10050	10051	Intergenic	1	+
NC_000913.2	10052	10053	Intergenic	1	+
NC_000913.2	10063	10064	Gene-body	1	-
NC_000913.2	10086	10087	Intergenic	1	+
NC_000913.2	10093	10094	Intergenic	1	+
NC_000913.2	10095	10096	Intergenic	1	+
NC_000913.2	10133	10134	Intergenic	1	+
NC_000913.2	10134	10135	Gene-body	1	-
NC_000913.2	10143	10144	Intergenic	1	+
NC_000913.2	10145	10146	Intergenic	1	+
NC_000913.2	10172	10173	Intergenic	1	+
NC_000913.2	10183	10184	Intergenic	1	+
NC_000913.2	10204	10205	Intergenic	1	+
NC_000913.2	10207	10208	Gene-body	1	-
NC_000913.2	10217	10218	Intergenic	1	+
NC_000913.2	10231	10232	Gene-body	1	-
NC_000913.2	10235	10236	Intergenic	1	+
NC_000913.2	10258	10259	Gene-body	1	-
NC_000913.2	10309	10310	Intergenic	1	+
NC_000913.2	10312	10313	Intergenic	1	+
NC_000913.2	10319	10320	Intergenic	1	+
NC_000913.2	10334	10335	Intergenic	1	+
NC_000913.2	10345	10346	Intergenic	1	+
NC_000913.2	10348	10349	Gene-body	1	-
NC_000913.2	10350	10351	Gene-body	1	-
NC_000913.2	10372	10373	Gene-body	1	-
NC_000913.2	10373	10374	Intergenic	1	+
NC_000913.2	10383	10384	Gene-body	1	-
NC_000913.2	10388	10389	Intergenic	1	+
NC_000913.2	10432	10433	Promoter-proximal	1	-
NC_000913.2	10433	10434	Intergenic	1	+
NC_000913.2	10448	10449	Promoter-proximal	1	-
NC_000913.2	10457	10458	Promoter-proximal	1	-
NC_000913.2	10487	10488	Intergenic	1	+
NC_000913.2	10492	10493	Promoter-proximal	1	-
NC_000913.2	10498	10499	Intergenic	1	+
NC_000913.2	10533	10534	Intergenic	1	+
NC_000913.2	10542	10543	Intergenic	1	-
NC_000913.2	10620	10621	Intergenic	1	+
NC_000913.2	10670	10671	Intergenic	1	+
NC_000913.2	10730	10731	Gene-body	1	-
NC_000913.2	10782	10783	Gene-body	1	-
NC_000913.2	10803	10804	Intergenic	1	+
NC_000913.2	10815	10816	Intergenic	1	+
NC_000913.2	11250	11251	Intergenic	1	+
NC_000913.2	11276	11277	Intergenic	1	+
NC_000913.2	11287	11288	Intergenic	1	+
NC_000913.2	11406	11407	Gene-body	1	-
NC_000913.2	11508	11509	Intergenic	1	+
NC_000913.2	11825	11826	Intergenic	1	+
NC_000913.2	11980	11981	Intergenic	1	+
NC_000913.2	11981	11982	Intergenic	1	-
NC_000913.2	12002	12003	Intergenic	1	-
NC_000913.2	12074	12075	Intergenic	1	+
NC_000913.2	12076	12077	Intergenic	1	+
NC_000913.2	12090	12091	Intergenic	1	+
NC_000913.2	12093	12094	Intergenic	1	+
NC_000913.2	12100	12101	Intergenic	1	-
NC_000913.2	12104	12105	Intergenic	1	+
NC_000913.2	12106	12107	Intergenic	1	+
NC_000913.2	12108	12109	Intergenic	1	-
NC_000913.2	12130	12131	Intergenic	1	+
NC_000913.2	12163	12164	Promoter-proximal	1	+
NC_000913.2	12165	12166	Promoter-proximal	1	+
NC_000913.2	12175	12176	Promoter-proximal	1	+
NC_000913.2	12199	12200	Promoter-proximal	1	+
NC_000913.2	12206	12207	Promoter-proximal	1	+
NC_000913.2	12211	12212	Promoter-proximal	1	+
NC_000913.2	12217	12218	Promoter-proximal	1	+
NC_000913.2	12223	12224	Promoter-proximal	1	+
NC_000913.2	12225	12226	Promoter-proximal	1	+
NC_000913.2	12227	12228	Promoter-proximal	1	+
NC_000913.2	12248	12249	Promoter-proximal	1	+
NC_000913.2	12259	12260	Promoter-proximal	1	+
NC_000913.2	12261	12262	Promoter-proximal	1	+
NC_000913.2	12264	12265	Gene-body	1	+
NC_000913.2	12268	12269	Gene-body	1	+
NC_000913.2	12293	12294	Gene-body	1	+
NC_000913.2	12299	12300	Gene-body	1	+
NC_000913.2	12305	12306	Gene-body	1	+
NC_000913.2	12307	12308	Gene-body	1	+
NC_000913.2	12319	12320	Gene-body	1	+
NC_000913.2	12339	12340	Gene-body	1	+
NC_000913.2	12342	12343	Gene-body	1	+
NC_000913.2	12358	12359	Gene-body	1	+
NC_000913.2	12361	12362	Gene-body	1	+
NC_000913.2	12364	12365	Gene-body	1	+
NC_000913.2	12383	12384	Gene-body	1	+
NC_000913.2	12387	12388	Gene-body	1	+
NC_000913.2	12395	12396	Gene-body	1	+
NC_000913.2	12407	12408	Gene-body	1	+
NC_000913.2	12418	12419	Gene-body	1	+
NC_000913.2	12430	12431	Gene-body	1	+
NC_000913.2	12442	12443	Gene-body	1	+
NC_000913.2	12455	12456	Gene-body	1	+
NC_000913.2	12465	12466	Gene-body	1	+
NC_000913.2	12467	12468	Gene-body	1	+
NC_000913.2	12478	12479	Gene-body	1	+
NC_000913.2	12494	12495	Gene-body	1	+
NC_000913.2	12507	12508	Gene-body	1	+
NC_000913.2	12519	12520	Gene-body	1	+
NC_000913.2	12539	12540	Gene-body	1	+
NC_000913.2	12554	12555	Gene-body	1	+
NC_000913.2	12580	12581	Gene-body	1	+
NC_000913.2	12589	12590	Gene-body	1	+
NC_000913.2	12594	12595	Gene-body	1	+
NC_000913.2	12605	12606	Gene-body	1	+
NC_000913.2	12620	12621	Gene-body	1	+
NC_000913.2	12652	12653	Gene-body	1	+
NC_000913.2	12655	12656	Gene-body	1	+
NC_000913.2	12660	12661	Gene-body	1	+
NC_000913.2	12682	12683	Gene-body	1	+
NC_000913.2	12688	12689	Gene-body	1	+
NC_000913.2	12691	12692	Gene-body	1	+
NC_000913.2	12693	12694	Gene-body	1	+
NC_000913.2	12698	12699	Gene-body	1	+
NC_000913.2	12731	12732	Gene-body	1	+
NC_000913.2	12733	12734	Gene-body	1	+
NC_000913.2	12749	12750	Gene-body	1	+
NC_000913.2	12758	12759	Gene-body	1	+
NC_000913.2	12760	12761	Gene-body	1	+
NC_000913.2	12763	12764	Gene-body	1	+
NC_000913.2	12791	12792	Gene-body	1	+
NC_000913.2	12793	12794	Gene-body	1	+
NC_000913.2	12805	12806	Gene-body	1	+
NC_000913.2	12817	12818	Gene-body	1	+
NC_000913.2	12820	12821	Gene-body	1	+
NC_000913.2	12853	12854	Gene-body	1	+
NC_000913.2	12860	12861	Gene-body	1	+
NC_000913.2	12866	12867	Gene-body	1	+
NC_000913.2	12870	12871	Gene-body	1	+
NC_000913.2	12880	12881	Gene-body	1	+
NC_000913.2	12904	12905	Gene-body	1	+
NC_000913.2	12916	12917	Gene-body	1	+
NC_000913.2	12925	12926	Gene-body	1	+
NC_000913.2	12928	12929	Gene-body	1	+
NC_000913.2	12940	12941	Gene-body	1	+
NC_000913.2	12942	12943	Gene-body	1	+
NC_000913.2	12956	12957	Gene-body	1	+
NC_000913.2	12967	12968	Gene-body	1	+
NC_000913.2	12979	12980	Gene-body	1	+
NC_000913.2	12990	12991	Gene-body	1	+
NC_000913.2	12993	12994	Gene-body	1	+
NC_000913.2	12998	12999	Gene-body	1	+
NC_000913.2	13000	13001	Gene-body	1	+
NC_000913.2	13020	13021	Gene-body	1	+
NC_000913.2	13032	13033	Gene-body	1	+
NC_000913.2	13034	13035	Gene-body	1	+
NC_000913.2	13039	13040	Gene-body	1	+
NC_000913.2	13044	13045	Gene-body	1	+
NC_000913.2	13061	13062	Gene-body	1	+
NC_000913.2	13075	13076	Gene-body	1	+
NC_000913.2	13085	13086	Gene-body	1	+
NC_000913.2	13090	13091	Gene-body	1	+
NC_000913.2	13093	13094	Gene-body	1	+
NC_000913.2	13096	13097	Gene-body	1	+
NC_000913.2	13142	13143	Gene-body	1	+
NC_000913.2	13149	13150	Gene-body	1	+
NC_000913.2	13153	13154	Gene-body	1	+
NC_000913.2	13159	13160	Gene-body	1	+
NC_000913.2	13163	13164	Gene-body	1	+
NC_000913.2	13174	13175	Gene-body	1	+
NC_000913.2	13180	13181	Gene-body	1	+
NC_000913.2	13187	13188	Gene-body	1	+
NC_000913.2	13194	13195	Gene-body	1	+
NC_000913.2	13196	13197	Gene-body	1	+
NC_000913.2	13198	13199	Gene-body	1	+
NC_000913.2	13209	13210	Gene-body	1	+
NC_000913.2	13219	13220	Gene-body	1	+
NC_000913.2	13222	13223	Gene-body	1	+
NC_000913.2	13225	13226	Gene-body	1	+
NC_000913.2	13269	13270	Gene-body	1	+
NC_000913.2	13273	13274	Gene-body	1	+
NC_000913.2	13301	13302	Gene-body	1	+
NC_000913.2	13303	13304	Gene-body	1	+
NC_000913.2	13306	13307	Gene-body	1	+
NC_000913.2	13308	13309	Gene-body	1	+
NC_000913.2	13332	13333	Gene-body	1	+
NC_000913.2	13336	13337	Gene-body	1	+
NC_000913.2	13353	13354	Gene-body	1	+
NC_000913.2	13357	13358	Gene-body	1	+
NC_000913.2	13372	13373	Gene-body	1	+
NC_000913.2	13384	13385	Gene-body	1	+
NC_000913.2	13395	13396	Gene-body	1	+
NC_000913.2	13407	13408	Intergenic	1	-
NC_000913.2	13417	13418	Gene-body	1	+
NC_000913.2	13433	13434	Gene-body	1	+
NC_000913.2	13438	13439	Gene-body	1	+
NC_000913.2	13444	13445	Gene-body	1	+
NC_000913.2	13453	13454	Intergenic	1	-
NC_000913.2	13457	13458	Gene-body	1	+
NC_000913.2	13463	13464	Gene-body	1	+
NC_000913.2	13501	13502	Gene-body	1	+
NC_000913.2	13504	13505	Gene-body	1	+
NC_000913.2	13522	13523	Gene-body	1	+
NC_000913.2	13552	13553	Gene-body	1	+
NC_000913.2	13556	13557	Gene-body	1	+
NC_000913.2	13570	13571	Gene-body	1	+
NC_000913.2	13582	13583	Gene-body	1	+
NC_000913.2	13585	13586	Gene-body	1	+
NC_000913.2	13597	13598	Gene-body	1	+
NC_000913.2	13603	13604	Gene-body	1	+
NC_000913.2	13614	13615	Gene-body	1	+
NC_000913.2	13622	13623	Gene-body	1	+
NC_000913.2	13637	13638	Gene-body	1	+
NC_000913.2	13657	13658	Gene-body	1	+
NC_000913.2	13666	13667	Gene-body	1	+
NC_000913.2	13686	13687	Gene-body	1	+
NC_000913.2	13710	13711	Gene-body	1	+
NC_000913.2	13726	13727	Gene-body	1	+
NC_000913.2	13736	13737	Gene-body	1	+
NC_000913.2	13738	13739	Gene-body	1	+
NC_000913.2	13760	13761	Gene-body	1	+
NC_000913.2	13767	13768	Gene-body	1	+
NC_000913.2	13768	13769	Intergenic	1	-
NC_000913.2	13775	13776	Gene-body	1	+
NC_000913.2	13778	13779	Gene-body	1	+
NC_000913.2	13784	13785	Gene-body	1	+
NC_000913.2	13786	13787	Gene-body	1	+
NC_000913.2	13788	13789	Gene-body	1	+
NC_000913.2	13796	13797	Gene-body	1	+
NC_000913.2	13819	13820	Gene-body	1	+
NC_000913.2	13825	13826	Intergenic	1	-
NC_000913.2	13833	13834	Gene-body	1	+
NC_000913.2	13838	13839	Gene-body	1	+
NC_000913.2	13853	13854	Gene-body	1	+
NC_000913.2	13873	13874	Gene-body	1	+
NC_000913.2	13881	13882	Gene-body	1	+
NC_000913.2	13883	13884	Gene-body	1	+
NC_000913.2	13897	13898	Gene-body	1	+
NC_000913.2	13907	13908	Gene-body	1	+
NC_000913.2	13933	13934	Gene-body	1	+
NC_000913.2	13936	13937	Gene-body	1	+
NC_000913.2	13937	13938	Intergenic	1	-
NC_000913.2	13944	13945	Gene-body	1	+
NC_000913.2	13957	13958	Gene-body	1	+
NC_000913.2	13964	13965	Gene-body	1	+
NC_000913.2	13966	13967	Gene-body	1	+
NC_000913.2	13968	13969	Gene-body	1	+
NC_000913.2	13979	13980	Gene-body	1	+
NC_000913.2	13994	13995	Gene-body	1	+
NC_000913.2	14005	14006	Gene-body	1	+
NC_000913.2	14008	14009	Gene-body	1	+
NC_000913.2	14010	14011	Gene-body	1	+
NC_000913.2	14039	14040	Gene-body	1	+
NC_000913.2	14041	14042	Gene-body	1	+
NC_000913.2	14044	14045	Gene-body	1	+
NC_000913.2	14063	14064	Gene-body	1	+
NC_000913.2	14067	14068	Gene-body	1	+
NC_000913.2	14093	14094	Intergenic	1	+
NC_000913.2	14098	14099	Intergenic	1	+
NC_000913.2	14109	14110	Intergenic	1	+
NC_000913.2	14124	14125	Intergenic	1	+
NC_000913.2	14128	14129	Intergenic	1	+
NC_000913.2	14143	14144	Intergenic	1	+
NC_000913.2	14185	14186	Promoter-proximal	1	+
NC_000913.2	14187	14188	Promoter-proximal	1	+
NC_000913.2	14213	14214	Promoter-proximal	1	+
NC_000913.2	14219	14220	Promoter-proximal	1	+
NC_000913.2	14223	14224	Promoter-proximal	1	+
NC_000913.2	14225	14226	Promoter-proximal	1	+
NC_000913.2	14234	14235	Promoter-proximal	1	+
NC_000913.2	14245	14246	Promoter-proximal	1	+
NC_000913.2	14247	14248	Promoter-proximal	1	+
NC_000913.2	14249	14250	Promoter-proximal	1	+
NC_000913.2	14260	14261	Promoter-proximal	1	+
NC_000913.2	14295	14296	Gene-body	1	+
NC_000913.2	14297	14298	Gene-body	1	+
NC_000913.2	14307	14308	Gene-body	1	+
NC_000913.2	14338	14339	Gene-body	1	+
NC_000913.2	14342	14343	Gene-body	1	+
NC_000913.2	14353	14354	Gene-body	1	+
NC_000913.2	14355	14356	Gene-body	1	+
NC_000913.2	14357	14358	Gene-body	1	+
NC_000913.2	14384	14385	Gene-body	1	+
NC_000913.2	14398	14399	Gene-body	1	+
NC_000913.2	14402	14403	Gene-body	1	+
NC_000913.2	14406	14407	Gene-body	1	+
NC_000913.2	14412	14413	Gene-body	1	+
NC_000913.2	14450	14451	Gene-body	1	+
NC_000913.2	14460	14461	Gene-body	1	+
NC_000913.2	14490	14491	Gene-body	1	+
NC_000913.2	14498	14499	Gene-body	1	+
NC_000913.2	14501	14502	Gene-body	1	+
NC_000913.2	14511	14512	Gene-body	1	+
NC_000913.2	14563	14564	Gene-body	1	+
NC_000913.2	14565	14566	Gene-body	1	+
NC_000913.2	14582	14583	Gene-body	1	+
NC_000913.2	14594	14595	Gene-body	1	+
NC_000913.2	14597	14598	Gene-body	1	+
NC_000913.2	14616	14617	Gene-body	1	+
NC_000913.2	14629	14630	Gene-body	1	+
NC_000913.2	14639	14640	Gene-body	1	+
NC_000913.2	14647	14648	Gene-body	1	+
NC_000913.2	14667	14668	Gene-body	1	+
NC_000913.2	14683	14684	Gene-body	1	+
NC_000913.2	14697	14698	Gene-body	1	+
NC_000913.2	14708	14709	Gene-body	1	+
NC_000913.2	14753	14754	Gene-body	1	+
NC_000913.2	14784	14785	Gene-body	1	+
NC_000913.2	14786	14787	Gene-body	1	+
NC_000913.2	14798	14799	Gene-body	1	+
NC_000913.2	14801	14802	Gene-body	1	+
NC_000913.2	14845	14846	Gene-body	1	+
NC_000913.2	14852	14853	Gene-body	1	+
NC_000913.2	14867	14868	Gene-body	1	+
NC_000913.2	14899	14900	Gene-body	1	+
NC_000913.2	14910	14911	Gene-body	1	+
NC_000913.2	14934	14935	Gene-body	1	+
NC_000913.2	14952	14953	Gene-body	1	+
NC_000913.2	14961	14962	Gene-body	1	+
NC_000913.2	14971	14972	Gene-body	1	+
NC_000913.2	14993	14994	Gene-body	1	+
NC_000913.2	15000	15001	Gene-body	1	+
NC_000913.2	15014	15015	Gene-body	1	+
NC_000913.2	15016	15017	Gene-body	1	+
NC_000913.2	15027	15028	Gene-body	1	+
NC_000913.2	15044	15045	Gene-body	1	+
NC_000913.2	15058	15059	Gene-body	1	+
NC_000913.2	15072	15073	Gene-body	1	+
NC_000913.2	15114	15115	Gene-body	1	+
NC_000913.2	15131	15132	Gene-body	1	+
NC_000913.2	15133	15134	Gene-body	1	+
NC_000913.2	15143	15144	Gene-body	1	+
NC_000913.2	15146	15147	Gene-body	1	+
NC_000913.2	15183	15184	Gene-body	1	+
NC_000913.2	15187	15188	Gene-body	1	+
NC_000913.2	15206	15207	Gene-body	1	+
NC_000913.2	15210	15211	Gene-body	1	+
NC_000913.2	15221	15222	Gene-body	1	+
NC_000913.2	15225	15226	Gene-body	1	+
NC_000913.2	15237	15238	Gene-body	1	+
NC_000913.2	15241	15242	Gene-body	1	+
NC_000913.2	15267	15268	Gene-body	1	+
NC_000913.2	15275	15276	Gene-body	1	+
NC_000913.2	15289	15290	Gene-body	1	+
NC_000913.2	15301	15302	Intergenic	1	+
NC_000913.2	15312	15313	Intergenic	1	+
NC_000913.2	15318	15319	Intergenic	1	+
NC_000913.2	15331	15332	Intergenic	1	+
NC_000913.2	15343	15344	Intergenic	1	+
NC_000913.2	15358	15359	Intergenic	1	+
NC_000913.2	15362	15363	Intergenic	1	+
NC_000913.2	15376	15377	Intergenic	1	+
NC_000913.2	15388	15389	Intergenic	1	+
NC_000913.2	15390	15391	Intergenic	1	+
NC_000913.2	15420	15421	Intergenic	1	+
NC_000913.2	16728	16729	Intergenic	1	-
NC_000913.2	16744	16745	Intergenic	1	+
NC_000913.2	16841	16842	Gene-body	1	-
NC_000913.2	16848	16849	Intergenic	1	+
NC_000913.2	16868	16869	Intergenic	1	+
NC_000913.2	16871	16872	Intergenic	1	+
NC_000913.2	16881	16882	Intergenic	1	+
NC_000913.2	16902	16903	Intergenic	1	+
NC_000913.2	16928	16929	Promoter-proximal	1	-
NC_000913.2	16948	16949	Intergenic	1	+
NC_000913.2	16950	16951	Intergenic	1	+
NC_000913.2	16960	16961	Intergenic	1	-
NC_000913.2	16971	16972	Intergenic	1	+
NC_000913.2	16976	16977	Intergenic	1	+
NC_000913.2	16978	16979	Intergenic	1	+
NC_000913.2	17006	17007	Intergenic	1	+
NC_000913.2	17009	17010	Intergenic	1	+
NC_000913.2	17040	17041	Intergenic	1	+
NC_000913.2	17044	17045	Intergenic	1	+
NC_000913.2	17056	17057	Intergenic	1	-
NC_000913.2	17079	17080	Intergenic	1	+
NC_000913.2	17085	17086	Intergenic	1	+
NC_000913.2	17087	17088	Intergenic	1	+
NC_000913.2	17110	17111	Intergenic	1	+
NC_000913.2	17116	17117	Intergenic	1	+
NC_000913.2	17119	17120	Intergenic	1	-
NC_000913.2	17122	17123	Intergenic	1	+
NC_000913.2	17126	17127	Intergenic	1	+
NC_000913.2	17129	17130	Intergenic	1	+
NC_000913.2	17136	17137	Intergenic	1	+
NC_000913.2	17188	17189	Intergenic	1	+
NC_000913.2	17204	17205	Intergenic	1	+
NC_000913.2	17215	17216	Intergenic	1	+
NC_000913.2	17231	17232	Intergenic	1	+
NC_000913.2	17236	17237	Intergenic	1	+
NC_000913.2	17276	17277	Intergenic	1	-
NC_000913.2	17325	17326	Intergenic	1	+
NC_000913.2	17335	17336	Intergenic	1	+
NC_000913.2	17340	17341	Intergenic	1	-
NC_000913.2	17349	17350	Intergenic	1	-
NC_000913.2	17367	17368	Intergenic	1	+
NC_000913.2	17500	17501	Promoter-proximal	1	+
NC_000913.2	17511	17512	Promoter-proximal	1	+
NC_000913.2	17525	17526	Promoter-proximal	1	+
NC_000913.2	17534	17535	Promoter-proximal	1	+
NC_000913.2	17537	17538	Promoter-proximal	1	+
NC_000913.2	17551	17552	Intergenic	1	-
NC_000913.2	17580	17581	Promoter-proximal	1	+
NC_000913.2	17602	17603	Gene-body	1	+
NC_000913.2	17604	17605	Gene-body	1	+
NC_000913.2	17626	17627	Gene-body	1	+
NC_000913.2	17682	17683	Gene-body	1	+
NC_000913.2	17695	17696	Intergenic	1	-
NC_000913.2	17701	17702	Gene-body	1	+
NC_000913.2	17747	17748	Gene-body	1	+
NC_000913.2	17761	17762	Gene-body	1	+
NC_000913.2	17770	17771	Intergenic	1	-
NC_000913.2	17800	17801	Intergenic	1	-
NC_000913.2	17807	17808	Gene-body	1	+
NC_000913.2	17809	17810	Gene-body	1	+
NC_000913.2	17821	17822	Gene-body	1	+
NC_000913.2	17869	17870	Gene-body	1	+
NC_000913.2	17928	17929	Gene-body	1	+
NC_000913.2	17950	17951	Gene-body	1	+
NC_000913.2	17956	17957	Intergenic	1	-
NC_000913.2	18000	18001	Gene-body	1	+
NC_000913.2	18047	18048	Gene-body	1	+
NC_000913.2	18049	18050	Gene-body	1	+
NC_000913.2	18090	18091	Gene-body	1	+
NC_000913.2	18101	18102	Gene-body	1	+
NC_000913.2	18105	18106	Gene-body	1	+
NC_000913.2	18163	18164	Intergenic	1	-
NC_000913.2	18185	18186	Gene-body	1	+
NC_000913.2	18259	18260	Gene-body	1	+
NC_000913.2	18299	18300	Gene-body	1	+
NC_000913.2	18329	18330	Gene-body	1	+
NC_000913.2	18404	18405	Gene-body	1	+
NC_000913.2	18478	18479	Intergenic	1	-
NC_000913.2	18490	18491	Gene-body	1	+
NC_000913.2	18509	18510	Gene-body	1	+
NC_000913.2	18548	18549	Gene-body	1	+
NC_000913.2	18576	18577	Gene-body	1	+
NC_000913.2	18587	18588	Gene-body	1	+
NC_000913.2	18602	18603	Gene-body	1	+
NC_000913.2	18640	18641	Gene-body	1	+
NC_000913.2	18694	18695	Intergenic	1	+
NC_000913.2	18715	18716	Promoter-proximal	1	+
NC_000913.2	18728	18729	Promoter-proximal	1	+
NC_000913.2	18779	18780	Promoter-proximal	1	+
NC_000913.2	18837	18838	Gene-body	1	+
NC_000913.2	18852	18853	Gene-body	1	+
NC_000913.2	18856	18857	Gene-body	1	+
NC_000913.2	18907	18908	Gene-body	1	+
NC_000913.2	18929	18930	Gene-body	1	+
NC_000913.2	18940	18941	Gene-body	1	+
NC_000913.2	19015	19016	Gene-body	1	+
NC_000913.2	19024	19025	Gene-body	1	+
NC_000913.2	19049	19050	Gene-body	1	+
NC_000913.2	19060	19061	Gene-body	1	+
NC_000913.2	19076	19077	Gene-body	1	+
NC_000913.2	19080	19081	Gene-body	1	+
NC_000913.2	19091	19092	Gene-body	1	+
NC_000913.2	19165	19166	Gene-body	1	+
NC_000913.2	19177	19178	Gene-body	1	+
NC_000913.2	19195	19196	Intergenic	1	-
NC_000913.2	19228	19229	Gene-body	1	+
NC_000913.2	19290	19291	Gene-body	1	+
NC_000913.2	19292	19293	Intergenic	1	-
NC_000913.2	19311	19312	Gene-body	1	+
NC_000913.2	19322	19323	Gene-body	1	+
NC_000913.2	19327	19328	Intergenic	1	-
NC_000913.2	19354	19355	Intergenic	1	-
NC_000913.2	19365	19366	Intergenic	1	-
NC_000913.2	19366	19367	Gene-body	1	+
NC_000913.2	19474	19475	Intergenic	1	-
NC_000913.2	19483	19484	Gene-body	1	+
NC_000913.2	19487	19488	Intergenic	1	-
NC_000913.2	19497	19498	Gene-body	1	+
NC_000913.2	19498	19499	Intergenic	1	-
NC_000913.2	19499	19500	Gene-body	1	+
NC_000913.2	19524	19525	Gene-body	1	+
NC_000913.2	19535	19536	Gene-body	1	+
NC_000913.2	19552	19553	Intergenic	1	-
NC_000913.2	19592	19593	Gene-body	1	+
NC_000913.2	19614	19615	Gene-body	1	+
NC_000913.2	19615	19616	Intergenic	1	-
NC_000913.2	19623	19624	Intergenic	1	-
NC_000913.2	19629	19630	Intergenic	1	+
NC_000913.2	19644	19645	Intergenic	1	+
NC_000913.2	19695	19696	Intergenic	1	+
NC_000913.2	19715	19716	Intergenic	1	+
NC_000913.2	19744	19745	Intergenic	1	+
NC_000913.2	19791	19792	Intergenic	1	+
NC_000913.2	19801	19802	Intergenic	1	+
NC_000913.2	20525	20526	Intergenic	1	-
NC_000913.2	20552	20553	Intergenic	1	-
NC_000913.2	20566	20567	Intergenic	1	-
NC_000913.2	20624	20625	Intergenic	1	-
NC_000913.2	20645	20646	Intergenic	1	-
NC_000913.2	20649	20650	Intergenic	1	-
NC_000913.2	20656	20657	Intergenic	1	-
NC_000913.2	20686	20687	Intergenic	1	-
NC_000913.2	20695	20696	Intergenic	1	-
NC_000913.2	20697	20698	Intergenic	1	-
NC_000913.2	20709	20710	Intergenic	1	-
NC_000913.2	20717	20718	Intergenic	1	-
NC_000913.2	20723	20724	Intergenic	1	-
NC_000913.2	20731	20732	Intergenic	1	-
NC_000913.2	20743	20744	Intergenic	1	-
NC_000913.2	20762	20763	Intergenic	1	-
NC_000913.2	20779	20780	Intergenic	1	-
NC_000913.2	20791	20792	Intergenic	1	-
NC_000913.2	20793	20794	Intergenic	1	-
NC_000913.2	20795	20796	Intergenic	1	-
NC_000913.2	20805	20806	Intergenic	1	-
NC_000913.2	20812	20813	Intergenic	1	-
NC_000913.2	20821	20822	Gene-body	1	-
NC_000913.2	20828	20829	Gene-body	1	-
NC_000913.2	20836	20837	Gene-body	1	-
NC_000913.2	20840	20841	Gene-body	1	-
NC_000913.2	20847	20848	Gene-body	1	-
NC_000913.2	20849	20850	Intergenic	1	+
NC_000913.2	20862	20863	Gene-body	1	-
NC_000913.2	20879	20880	Gene-body	1	-
NC_000913.2	20881	20882	Gene-body	1	-
NC_000913.2	20896	20897	Gene-body	1	-
NC_000913.2	20900	20901	Gene-body	1	-
NC_000913.2	20902	20903	Gene-body	1	-
NC_000913.2	20902	20903	Intergenic	1	+
NC_000913.2	20905	20906	Gene-body	1	-
NC_000913.2	20911	20912	Gene-body	1	-
NC_000913.2	20915	20916	Gene-body	1	-
NC_000913.2	20929	20930	Gene-body	1	-
NC_000913.2	20938	20939	Gene-body	1	-
NC_000913.2	20941	20942	Gene-body	1	-
NC_000913.2	20943	20944	Gene-body	1	-
NC_000913.2	20953	20954	Gene-body	1	-
NC_000913.2	20955	20956	Gene-body	1	-
NC_000913.2	20971	20972	Gene-body	1	-
NC_000913.2	20974	20975	Gene-body	1	-
NC_000913.2	20983	20984	Promoter-proximal	1	-
NC_000913.2	20988	20989	Promoter-proximal	1	-
NC_000913.2	20993	20994	Promoter-proximal	1	-
NC_000913.2	20995	20996	Promoter-proximal	1	-
NC_000913.2	21007	21008	Intergenic	1	+
NC_000913.2	21009	21010	Promoter-proximal	1	-
NC_000913.2	21012	21013	Promoter-proximal	1	-
NC_000913.2	21014	21015	Intergenic	1	+
NC_000913.2	21015	21016	Promoter-proximal	1	-
NC_000913.2	21025	21026	Intergenic	1	+
NC_000913.2	21026	21027	Promoter-proximal	1	-
NC_000913.2	21030	21031	Promoter-proximal	1	-
NC_000913.2	21038	21039	Promoter-proximal	1	-
NC_000913.2	21042	21043	Promoter-proximal	1	-
NC_000913.2	21044	21045	Promoter-proximal	1	-
NC_000913.2	21047	21048	Intergenic	1	+
NC_000913.2	21048	21049	Promoter-proximal	1	-
NC_000913.2	21050	21051	Promoter-proximal	1	-
NC_000913.2	21066	21067	Promoter-proximal	1	-
NC_000913.2	21076	21077	Promoter-proximal	1	-
NC_000913.2	21079	21080	Intergenic	1	-
NC_000913.2	21082	21083	Intergenic	1	+
NC_000913.2	21090	21091	Intergenic	1	-
NC_000913.2	21107	21108	Intergenic	1	-
NC_000913.2	21110	21111	Intergenic	1	-
NC_000913.2	21121	21122	Intergenic	1	-
NC_000913.2	21127	21128	Intergenic	1	+
NC_000913.2	21132	21133	Intergenic	1	-
NC_000913.2	21140	21141	Intergenic	1	+
NC_000913.2	21166	21167	Intergenic	1	-
NC_000913.2	21172	21173	Intergenic	1	+
NC_000913.2	21173	21174	Intergenic	1	-
NC_000913.2	21176	21177	Intergenic	1	-
NC_000913.2	21188	21189	Intergenic	1	-
NC_000913.2	21229	21230	Promoter-proximal	1	+
NC_000913.2	21459	21460	Promoter-proximal	1	+
NC_000913.2	21464	21465	Promoter-proximal	1	+
NC_000913.2	21470	21471	Promoter-proximal	1	+
NC_000913.2	21482	21483	Promoter-proximal	1	+
NC_000913.2	21495	21496	Promoter-proximal	1	+
NC_000913.2	21498	21499	Promoter-proximal	1	+
NC_000913.2	21504	21505	Promoter-proximal	1	+
NC_000913.2	21531	21532	Gene-body	1	+
NC_000913.2	21533	21534	Gene-body	1	+
NC_000913.2	21535	21536	Gene-body	1	+
NC_000913.2	21542	21543	Intergenic	1	-
NC_000913.2	21563	21564	Gene-body	1	+
NC_000913.2	21570	21571	Gene-body	1	+
NC_000913.2	21593	21594	Gene-body	1	+
NC_000913.2	21631	21632	Gene-body	1	+
NC_000913.2	21641	21642	Gene-body	1	+
NC_000913.2	21643	21644	Gene-body	1	+
NC_000913.2	21660	21661	Gene-body	1	+
NC_000913.2	21679	21680	Gene-body	1	+
NC_000913.2	21681	21682	Gene-body	1	+
NC_000913.2	21683	21684	Gene-body	1	+
NC_000913.2	21685	21686	Gene-body	1	+
NC_000913.2	21704	21705	Gene-body	1	+
NC_000913.2	21714	21715	Gene-body	1	+
NC_000913.2	21723	21724	Gene-body	1	+
NC_000913.2	21749	21750	Gene-body	1	+
NC_000913.2	21752	21753	Gene-body	1	+
NC_000913.2	21754	21755	Gene-body	1	+
NC_000913.2	21756	21757	Gene-body	1	+
NC_000913.2	21784	21785	Gene-body	1	+
NC_000913.2	21798	21799	Gene-body	1	+
NC_000913.2	21814	21815	Gene-body	1	+
NC_000913.2	21817	21818	Gene-body	1	+
NC_000913.2	21866	21867	Gene-body	1	+
NC_000913.2	21875	21876	Gene-body	1	+
NC_000913.2	21877	21878	Gene-body	1	+
NC_000913.2	21879	21880	Gene-body	1	+
NC_000913.2	21890	21891	Gene-body	1	+
NC_000913.2	21892	21893	Gene-body	1	+
NC_000913.2	21911	21912	Gene-body	1	+
NC_000913.2	21923	21924	Gene-body	1	+
NC_000913.2	21926	21927	Gene-body	1	+
NC_000913.2	21944	21945	Gene-body	1	+
NC_000913.2	21959	21960	Gene-body	1	+
NC_000913.2	21970	21971	Gene-body	1	+
NC_000913.2	21972	21973	Gene-body	1	+
NC_000913.2	21983	21984	Gene-body	1	+
NC_000913.2	21986	21987	Gene-body	1	+
NC_000913.2	21996	21997	Gene-body	1	+
NC_000913.2	22012	22013	Gene-body	1	+
NC_000913.2	22030	22031	Gene-body	1	+
NC_000913.2	22042	22043	Gene-body	1	+
NC_000913.2	22048	22049	Gene-body	1	+
NC_000913.2	22059	22060	Gene-body	1	+
NC_000913.2	22082	22083	Gene-body	1	+
NC_000913.2	22094	22095	Gene-body	1	+
NC_000913.2	22111	22112	Gene-body	1	+
NC_000913.2	22124	22125	Gene-body	1	+
NC_000913.2	22134	22135	Gene-body	1	+
NC_000913.2	22146	22147	Intergenic	1	-
NC_000913.2	22152	22153	Gene-body	1	+
NC_000913.2	22154	22155	Gene-body	1	+
NC_000913.2	22180	22181	Gene-body	1	+
NC_000913.2	22209	22210	Gene-body	1	+
NC_000913.2	22212	22213	Gene-body	1	+
NC_000913.2	22232	22233	Gene-body	1	+
NC_000913.2	22234	22235	Gene-body	1	+
NC_000913.2	22244	22245	Gene-body	1	+
NC_000913.2	22255	22256	Gene-body	1	+
NC_000913.2	22265	22266	Gene-body	1	+
NC_000913.2	22267	22268	Gene-body	1	+
NC_000913.2	22271	22272	Gene-body	1	+
NC_000913.2	22286	22287	Gene-body	1	+
NC_000913.2	22287	22288	Intergenic	1	-
NC_000913.2	22293	22294	Gene-body	1	+
NC_000913.2	22295	22296	Gene-body	1	+
NC_000913.2	22297	22298	Gene-body	1	+
NC_000913.2	22311	22312	Gene-body	1	+
NC_000913.2	22313	22314	Gene-body	1	+
NC_000913.2	22317	22318	Gene-body	1	+
NC_000913.2	22354	22355	Intergenic	1	+
NC_000913.2	22358	22359	Intergenic	1	+
NC_000913.2	22391	22392	Promoter-proximal	1	+
NC_000913.2	22395	22396	Promoter-proximal	1	+
NC_000913.2	22397	22398	Promoter-proximal	1	+
NC_000913.2	22404	22405	Promoter-proximal	1	+
NC_000913.2	22406	22407	Promoter-proximal	1	+
NC_000913.2	22418	22419	Promoter-proximal	1	+
NC_000913.2	22428	22429	Promoter-proximal	1	+
NC_000913.2	22432	22433	Promoter-proximal	1	+
NC_000913.2	22438	22439	Promoter-proximal	1	+
NC_000913.2	22443	22444	Promoter-proximal	1	+
NC_000913.2	22446	22447	Promoter-proximal	1	+
NC_000913.2	22448	22449	Promoter-proximal	1	+
NC_000913.2	22452	22453	Promoter-proximal	1	+
NC_000913.2	22464	22465	Intergenic	1	-
NC_000913.2	22478	22479	Promoter-proximal	1	+
NC_000913.2	22491	22492	Gene-body	1	+
NC_000913.2	22499	22500	Gene-body	1	+
NC_000913.2	22503	22504	Gene-body	1	+
NC_000913.2	22511	22512	Gene-body	1	+
NC_000913.2	22515	22516	Gene-body	1	+
NC_000913.2	22517	22518	Gene-body	1	+
NC_000913.2	22538	22539	Gene-body	1	+
NC_000913.2	22554	22555	Gene-body	1	+
NC_000913.2	22556	22557	Gene-body	1	+
NC_000913.2	22564	22565	Gene-body	1	+
NC_000913.2	22575	22576	Gene-body	1	+
NC_000913.2	22623	22624	Gene-body	1	+
NC_000913.2	22637	22638	Gene-body	1	+
NC_000913.2	22639	22640	Gene-body	1	+
NC_000913.2	22662	22663	Gene-body	1	+
NC_000913.2	22672	22673	Gene-body	1	+
NC_000913.2	22683	22684	Gene-body	1	+
NC_000913.2	22688	22689	Gene-body	1	+
NC_000913.2	22693	22694	Gene-body	1	+
NC_000913.2	22697	22698	Gene-body	1	+
NC_000913.2	22707	22708	Gene-body	1	+
NC_000913.2	22742	22743	Gene-body	1	+
NC_000913.2	22756	22757	Gene-body	1	+
NC_000913.2	22768	22769	Gene-body	1	+
NC_000913.2	22801	22802	Gene-body	1	+
NC_000913.2	22812	22813	Gene-body	1	+
NC_000913.2	22820	22821	Gene-body	1	+
NC_000913.2	22829	22830	Gene-body	1	+
NC_000913.2	22837	22838	Gene-body	1	+
NC_000913.2	22843	22844	Gene-body	1	+
NC_000913.2	22859	22860	Gene-body	1	+
NC_000913.2	22895	22896	Gene-body	1	+
NC_000913.2	22905	22906	Gene-body	1	+
NC_000913.2	22907	22908	Gene-body	1	+
NC_000913.2	22932	22933	Gene-body	1	+
NC_000913.2	22963	22964	Gene-body	1	+
NC_000913.2	22968	22969	Gene-body	1	+
NC_000913.2	22970	22971	Gene-body	1	+
NC_000913.2	22973	22974	Gene-body	1	+
NC_000913.2	22983	22984	Gene-body	1	+
NC_000913.2	23012	23013	Gene-body	1	+
NC_000913.2	23021	23022	Gene-body	1	+
NC_000913.2	23024	23025	Gene-body	1	+
NC_000913.2	23032	23033	Gene-body	1	+
NC_000913.2	23056	23057	Gene-body	1	+
NC_000913.2	23067	23068	Gene-body	1	+
NC_000913.2	23076	23077	Gene-body	1	+
NC_000913.2	23096	23097	Gene-body	1	+
NC_000913.2	23107	23108	Gene-body	1	+
NC_000913.2	23142	23143	Gene-body	1	+
NC_000913.2	23154	23155	Gene-body	1	+
NC_000913.2	23164	23165	Gene-body	1	+
NC_000913.2	23194	23195	Gene-body	1	+
NC_000913.2	23206	23207	Gene-body	1	+
NC_000913.2	23284	23285	Gene-body	1	+
NC_000913.2	23300	23301	Gene-body	1	+
NC_000913.2	23302	23303	Gene-body	1	+
NC_000913.2	23331	23332	Gene-body	1	+
NC_000913.2	23346	23347	Gene-body	1	+
NC_000913.2	23351	23352	Gene-body	1	+
NC_000913.2	23386	23387	Gene-body	1	+
NC_000913.2	23393	23394	Gene-body	1	+
NC_000913.2	23397	23398	Gene-body	1	+
NC_000913.2	23403	23404	Gene-body	1	+
NC_000913.2	23408	23409	Gene-body	1	+
NC_000913.2	23422	23423	Gene-body	1	+
NC_000913.2	23436	23437	Gene-body	1	+
NC_000913.2	23447	23448	Gene-body	1	+
NC_000913.2	23460	23461	Gene-body	1	+
NC_000913.2	23462	23463	Gene-body	1	+
NC_000913.2	23480	23481	Gene-body	1	+
NC_000913.2	23494	23495	Gene-body	1	+
NC_000913.2	23497	23498	Gene-body	1	+
NC_000913.2	23508	23509	Gene-body	1	+
NC_000913.2	23516	23517	Gene-body	1	+
NC_000913.2	23562	23563	Gene-body	1	+
NC_000913.2	23570	23571	Gene-body	1	+
NC_000913.2	23574	23575	Gene-body	1	+
NC_000913.2	23587	23588	Gene-body	1	+
NC_000913.2	23598	23599	Gene-body	1	+
NC_000913.2	23621	23622	Gene-body	1	+
NC_000913.2	23655	23656	Gene-body	1	+
NC_000913.2	23666	23667	Gene-body	1	+
NC_000913.2	23676	23677	Gene-body	1	+
NC_000913.2	23680	23681	Gene-body	1	+
NC_000913.2	23682	23683	Gene-body	1	+
NC_000913.2	23684	23685	Gene-body	1	+
NC_000913.2	23709	23710	Gene-body	1	+
NC_000913.2	23711	23712	Gene-body	1	+
NC_000913.2	23730	23731	Gene-body	1	+
NC_000913.2	23734	23735	Gene-body	1	+
NC_000913.2	23738	23739	Gene-body	1	+
NC_000913.2	23740	23741	Gene-body	1	+
NC_000913.2	23743	23744	Gene-body	1	+
NC_000913.2	23756	23757	Gene-body	1	+
NC_000913.2	23766	23767	Gene-body	1	+
NC_000913.2	23779	23780	Gene-body	1	+
NC_000913.2	23784	23785	Gene-body	1	+
NC_000913.2	23787	23788	Gene-body	1	+
NC_000913.2	23802	23803	Gene-body	1	+
NC_000913.2	23804	23805	Gene-body	1	+
NC_000913.2	23809	23810	Gene-body	1	+
NC_000913.2	23812	23813	Gene-body	1	+
NC_000913.2	23820	23821	Gene-body	1	+
NC_000913.2	23845	23846	Gene-body	1	+
NC_000913.2	23851	23852	Gene-body	1	+
NC_000913.2	23853	23854	Gene-body	1	+
NC_000913.2	23856	23857	Gene-body	1	+
NC_000913.2	23876	23877	Gene-body	1	+
NC_000913.2	23885	23886	Gene-body	1	+
NC_000913.2	23916	23917	Gene-body	1	+
NC_000913.2	23919	23920	Gene-body	1	+
NC_000913.2	23922	23923	Gene-body	1	+
NC_000913.2	23925	23926	Gene-body	1	+
NC_000913.2	23940	23941	Gene-body	1	+
NC_000913.2	23951	23952	Gene-body	1	+
NC_000913.2	23957	23958	Gene-body	1	+
NC_000913.2	23969	23970	Gene-body	1	+
NC_000913.2	23971	23972	Gene-body	1	+
NC_000913.2	23983	23984	Gene-body	1	+
NC_000913.2	23986	23987	Gene-body	1	+
NC_000913.2	24004	24005	Gene-body	1	+
NC_000913.2	24006	24007	Gene-body	1	+
NC_000913.2	24031	24032	Gene-body	1	+
NC_000913.2	24042	24043	Gene-body	1	+
NC_000913.2	24078	24079	Gene-body	1	+
NC_000913.2	24088	24089	Gene-body	1	+
NC_000913.2	24091	24092	Gene-body	1	+
NC_000913.2	24116	24117	Gene-body	1	+
NC_000913.2	24140	24141	Gene-body	1	+
NC_000913.2	24143	24144	Gene-body	1	+
NC_000913.2	24158	24159	Gene-body	1	+
NC_000913.2	24176	24177	Gene-body	1	+
NC_000913.2	24186	24187	Gene-body	1	+
NC_000913.2	24197	24198	Gene-body	1	+
NC_000913.2	24224	24225	Gene-body	1	+
NC_000913.2	24234	24235	Gene-body	1	+
NC_000913.2	24238	24239	Gene-body	1	+
NC_000913.2	24253	24254	Intergenic	1	-
NC_000913.2	24265	24266	Gene-body	1	+
NC_000913.2	24271	24272	Gene-body	1	+
NC_000913.2	24279	24280	Gene-body	1	+
NC_000913.2	24319	24320	Gene-body	1	+
NC_000913.2	24333	24334	Gene-body	1	+
NC_000913.2	24335	24336	Gene-body	1	+
NC_000913.2	24346	24347	Gene-body	1	+
NC_000913.2	24448	24449	Gene-body	1	+
NC_000913.2	24450	24451	Gene-body	1	+
NC_000913.2	24460	24461	Gene-body	1	+
NC_000913.2	24462	24463	Gene-body	1	+
NC_000913.2	24470	24471	Gene-body	1	+
NC_000913.2	24488	24489	Gene-body	1	+
NC_000913.2	24521	24522	Intergenic	1	-
NC_000913.2	24529	24530	Gene-body	1	+
NC_000913.2	24535	24536	Gene-body	1	+
NC_000913.2	24538	24539	Gene-body	1	+
NC_000913.2	24546	24547	Gene-body	1	+
NC_000913.2	24557	24558	Gene-body	1	+
NC_000913.2	24608	24609	Gene-body	1	+
NC_000913.2	24617	24618	Gene-body	1	+
NC_000913.2	24622	24623	Gene-body	1	+
NC_000913.2	24624	24625	Gene-body	1	+
NC_000913.2	24633	24634	Gene-body	1	+
NC_000913.2	24637	24638	Gene-body	1	+
NC_000913.2	24639	24640	Gene-body	1	+
NC_000913.2	24641	24642	Gene-body	1	+
NC_000913.2	24668	24669	Gene-body	1	+
NC_000913.2	24677	24678	Gene-body	1	+
NC_000913.2	24680	24681	Gene-body	1	+
NC_000913.2	24702	24703	Gene-body	1	+
NC_000913.2	24712	24713	Gene-body	1	+
NC_000913.2	24725	24726	Gene-body	1	+
NC_000913.2	24733	24734	Gene-body	1	+
NC_000913.2	24744	24745	Gene-body	1	+
NC_000913.2	24775	24776	Gene-body	1	+
NC_000913.2	24814	24815	Gene-body	1	+
NC_000913.2	24826	24827	Gene-body	1	+
NC_000913.2	24835	24836	Gene-body	1	+
NC_000913.2	24847	24848	Gene-body	1	+
NC_000913.2	24870	24871	Gene-body	1	+
NC_000913.2	24882	24883	Gene-body	1	+
NC_000913.2	24885	24886	Gene-body	1	+
NC_000913.2	24902	24903	Gene-body	1	+
NC_000913.2	24914	24915	Gene-body	1	+
NC_000913.2	24934	24935	Gene-body	1	+
NC_000913.2	24946	24947	Gene-body	1	+
NC_000913.2	24953	24954	Gene-body	1	+
NC_000913.2	25001	25002	Gene-body	1	+
NC_000913.2	25033	25034	Gene-body	1	+
NC_000913.2	25061	25062	Gene-body	1	+
NC_000913.2	25064	25065	Gene-body	1	+
NC_000913.2	25085	25086	Gene-body	1	+
NC_000913.2	25090	25091	Gene-body	1	+
NC_000913.2	25092	25093	Gene-body	1	+
NC_000913.2	25096	25097	Gene-body	1	+
NC_000913.2	25099	25100	Gene-body	1	+
NC_000913.2	25102	25103	Gene-body	1	+
NC_000913.2	25121	25122	Gene-body	1	+
NC_000913.2	25133	25134	Gene-body	1	+
NC_000913.2	25139	25140	Gene-body	1	+
NC_000913.2	25152	25153	Gene-body	1	+
NC_000913.2	25181	25182	Gene-body	1	+
NC_000913.2	25192	25193	Gene-body	1	+
NC_000913.2	25200	25201	Gene-body	1	+
NC_000913.2	25218	25219	Promoter-proximal	1	+
NC_000913.2	25221	25222	Promoter-proximal	1	+
NC_000913.2	25227	25228	Intergenic	1	-
NC_000913.2	25239	25240	Promoter-proximal	1	+
NC_000913.2	25245	25246	Promoter-proximal	1	+
NC_000913.2	25257	25258	Promoter-proximal	1	+
NC_000913.2	25264	25265	Promoter-proximal	1	+
NC_000913.2	25273	25274	Promoter-proximal	1	+
NC_000913.2	25276	25277	Promoter-proximal	1	+
NC_000913.2	25287	25288	Promoter-proximal	1	+
NC_000913.2	25293	25294	Promoter-proximal	1	+
NC_000913.2	25316	25317	Gene-body	1	+
NC_000913.2	25324	25325	Gene-body	1	+
NC_000913.2	25326	25327	Gene-body	1	+
NC_000913.2	25330	25331	Gene-body	1	+
NC_000913.2	25332	25333	Gene-body	1	+
NC_000913.2	25372	25373	Gene-body	1	+
NC_000913.2	25388	25389	Gene-body	1	+
NC_000913.2	25397	25398	Gene-body	1	+
NC_000913.2	25404	25405	Gene-body	1	+
NC_000913.2	25421	25422	Gene-body	1	+
NC_000913.2	25423	25424	Gene-body	1	+
NC_000913.2	25432	25433	Gene-body	1	+
NC_000913.2	25435	25436	Gene-body	1	+
NC_000913.2	25446	25447	Gene-body	1	+
NC_000913.2	25449	25450	Gene-body	1	+
NC_000913.2	25454	25455	Gene-body	1	+
NC_000913.2	25466	25467	Gene-body	1	+
NC_000913.2	25468	25469	Gene-body	1	+
NC_000913.2	25502	25503	Gene-body	1	+
NC_000913.2	25531	25532	Gene-body	1	+
NC_000913.2	25534	25535	Intergenic	1	-
NC_000913.2	25541	25542	Gene-body	1	+
NC_000913.2	25548	25549	Gene-body	1	+
NC_000913.2	25554	25555	Gene-body	1	+
NC_000913.2	25559	25560	Gene-body	1	+
NC_000913.2	25563	25564	Gene-body	1	+
NC_000913.2	25565	25566	Gene-body	1	+
NC_000913.2	25570	25571	Gene-body	1	+
NC_000913.2	25582	25583	Gene-body	1	+
NC_000913.2	25585	25586	Gene-body	1	+
NC_000913.2	25601	25602	Intergenic	1	-
NC_000913.2	25603	25604	Intergenic	1	-
NC_000913.2	25633	25634	Gene-body	1	+
NC_000913.2	25640	25641	Gene-body	1	+
NC_000913.2	25642	25643	Gene-body	1	+
NC_000913.2	25648	25649	Gene-body	1	+
NC_000913.2	25660	25661	Gene-body	1	+
NC_000913.2	25663	25664	Gene-body	1	+
NC_000913.2	25673	25674	Gene-body	1	+
NC_000913.2	25718	25719	Intergenic	1	+
NC_000913.2	25732	25733	Intergenic	1	+
NC_000913.2	25736	25737	Intergenic	1	+
NC_000913.2	25738	25739	Intergenic	1	+
NC_000913.2	25740	25741	Intergenic	1	-
NC_000913.2	25764	25765	Intergenic	1	+
NC_000913.2	25768	25769	Intergenic	1	+
NC_000913.2	25770	25771	Intergenic	1	+
NC_000913.2	25799	25800	Intergenic	1	+
NC_000913.2	25836	25837	Promoter-proximal	1	+
NC_000913.2	25851	25852	Promoter-proximal	1	+
NC_000913.2	25854	25855	Promoter-proximal	1	+
NC_000913.2	25862	25863	Promoter-proximal	1	+
NC_000913.2	25864	25865	Promoter-proximal	1	+
NC_000913.2	25870	25871	Promoter-proximal	1	+
NC_000913.2	25888	25889	Promoter-proximal	1	+
NC_000913.2	25891	25892	Promoter-proximal	1	+
NC_000913.2	25898	25899	Promoter-proximal	1	+
NC_000913.2	25925	25926	Promoter-proximal	1	+
NC_000913.2	25936	25937	Gene-body	1	+
NC_000913.2	25940	25941	Gene-body	1	+
NC_000913.2	25947	25948	Gene-body	1	+
NC_000913.2	25950	25951	Gene-body	1	+
NC_000913.2	25967	25968	Gene-body	1	+
NC_000913.2	25994	25995	Gene-body	1	+
NC_000913.2	26009	26010	Gene-body	1	+
NC_000913.2	26028	26029	Gene-body	1	+
NC_000913.2	26030	26031	Gene-body	1	+
NC_000913.2	26037	26038	Gene-body	1	+
NC_000913.2	26040	26041	Gene-body	1	+
NC_000913.2	26042	26043	Gene-body	1	+
NC_000913.2	26073	26074	Gene-body	1	+
NC_000913.2	26097	26098	Gene-body	1	+
NC_000913.2	26108	26109	Gene-body	1	+
NC_000913.2	26113	26114	Intergenic	1	-
NC_000913.2	26119	26120	Gene-body	1	+
NC_000913.2	26159	26160	Gene-body	1	+
NC_000913.2	26161	26162	Gene-body	1	+
NC_000913.2	26164	26165	Gene-body	1	+
NC_000913.2	26224	26225	Gene-body	1	+
NC_000913.2	26255	26256	Gene-body	1	+
NC_000913.2	26258	26259	Gene-body	1	+
NC_000913.2	26275	26276	Intergenic	1	+
NC_000913.2	26300	26301	Promoter-proximal	1	+
NC_000913.2	26302	26303	Promoter-proximal	1	+
NC_000913.2	26311	26312	Promoter-proximal	1	+
NC_000913.2	26313	26314	Promoter-proximal	1	+
NC_000913.2	26326	26327	Promoter-proximal	1	+
NC_000913.2	26348	26349	Promoter-proximal	1	+
NC_000913.2	26352	26353	Promoter-proximal	1	+
NC_000913.2	26362	26363	Promoter-proximal	1	+
NC_000913.2	26423	26424	Gene-body	1	+
NC_000913.2	26427	26428	Gene-body	1	+
NC_000913.2	26431	26432	Gene-body	1	+
NC_000913.2	26433	26434	Gene-body	1	+
NC_000913.2	26439	26440	Gene-body	1	+
NC_000913.2	26477	26478	Gene-body	1	+
NC_000913.2	26485	26486	Gene-body	1	+
NC_000913.2	26487	26488	Gene-body	1	+
NC_000913.2	26508	26509	Gene-body	1	+
NC_000913.2	26520	26521	Gene-body	1	+
NC_000913.2	26533	26534	Gene-body	1	+
NC_000913.2	26547	26548	Gene-body	1	+
NC_000913.2	26553	26554	Gene-body	1	+
NC_000913.2	26571	26572	Gene-body	1	+
NC_000913.2	26573	26574	Gene-body	1	+
NC_000913.2	26611	26612	Gene-body	1	+
NC_000913.2	26638	26639	Gene-body	1	+
NC_000913.2	26699	26700	Gene-body	1	+
NC_000913.2	26726	26727	Gene-body	1	+
NC_000913.2	26733	26734	Gene-body	1	+
NC_000913.2	26735	26736	Gene-body	1	+
NC_000913.2	26796	26797	Gene-body	1	+
NC_000913.2	26798	26799	Gene-body	1	+
NC_000913.2	26819	26820	Gene-body	1	+
NC_000913.2	26828	26829	Gene-body	1	+
NC_000913.2	26884	26885	Gene-body	1	+
NC_000913.2	26892	26893	Gene-body	1	+
NC_000913.2	26897	26898	Gene-body	1	+
NC_000913.2	26925	26926	Gene-body	1	+
NC_000913.2	26934	26935	Gene-body	1	+
NC_000913.2	26965	26966	Gene-body	1	+
NC_000913.2	26998	26999	Gene-body	1	+
NC_000913.2	27038	27039	Gene-body	1	+
NC_000913.2	27058	27059	Gene-body	1	+
NC_000913.2	27072	27073	Gene-body	1	+
NC_000913.2	27083	27084	Gene-body	1	+
NC_000913.2	27113	27114	Intergenic	1	-
NC_000913.2	27116	27117	Gene-body	1	+
NC_000913.2	27120	27121	Gene-body	1	+
NC_000913.2	27147	27148	Gene-body	1	+
NC_000913.2	27163	27164	Gene-body	1	+
NC_000913.2	27200	27201	Gene-body	1	+
NC_000913.2	27204	27205	Gene-body	1	+
NC_000913.2	27269	27270	Intergenic	1	+
NC_000913.2	27281	27282	Intergenic	1	+
NC_000913.2	27375	27376	Promoter-proximal	1	+
NC_000913.2	27494	27495	Gene-body	1	+
NC_000913.2	27505	27506	Gene-body	1	+
NC_000913.2	27655	27656	Intergenic	1	-
NC_000913.2	27983	27984	Gene-body	1	+
NC_000913.2	28072	28073	Intergenic	1	-
NC_000913.2	28189	28190	Intergenic	1	-
NC_000913.2	28256	28257	Intergenic	1	+
NC_000913.2	28321	28322	Intergenic	1	+
NC_000913.2	28398	28399	Promoter-proximal	1	+
NC_000913.2	28422	28423	Promoter-proximal	1	+
NC_000913.2	28516	28517	Gene-body	1	+
NC_000913.2	28597	28598	Gene-body	1	+
NC_000913.2	28625	28626	Gene-body	1	+
NC_000913.2	28683	28684	Gene-body	1	+
NC_000913.2	28737	28738	Gene-body	1	+
NC_000913.2	28824	28825	Gene-body	1	+
NC_000913.2	28885	28886	Gene-body	1	+
NC_000913.2	28887	28888	Gene-body	1	+
NC_000913.2	28899	28900	Gene-body	1	+
NC_000913.2	28977	28978	Gene-body	1	+
NC_000913.2	29053	29054	Gene-body	1	+
NC_000913.2	29056	29057	Gene-body	1	+
NC_000913.2	29076	29077	Intergenic	1	-
NC_000913.2	29082	29083	Gene-body	1	+
NC_000913.2	29090	29091	Gene-body	1	+
NC_000913.2	29121	29122	Gene-body	1	+
NC_000913.2	29149	29150	Gene-body	1	+
NC_000913.2	29178	29179	Gene-body	1	+
NC_000913.2	29275	29276	Intergenic	1	+
NC_000913.2	29387	29388	Intergenic	1	-
NC_000913.2	29553	29554	Intergenic	1	+
NC_000913.2	29564	29565	Intergenic	1	+
NC_000913.2	29641	29642	Intergenic	1	-
NC_000913.2	29719	29720	Promoter-proximal	1	+
NC_000913.2	29797	29798	Gene-body	1	+
NC_000913.2	29855	29856	Intergenic	1	-
NC_000913.2	29905	29906	Gene-body	1	+
NC_000913.2	30016	30017	Gene-body	1	+
NC_000913.2	30027	30028	Gene-body	1	+
NC_000913.2	30176	30177	Gene-body	1	+
NC_000913.2	30441	30442	Intergenic	1	-
NC_000913.2	30571	30572	Gene-body	1	+
NC_000913.2	30591	30592	Gene-body	1	+
NC_000913.2	30596	30597	Gene-body	1	+
NC_000913.2	30625	30626	Gene-body	1	+
NC_000913.2	30633	30634	Intergenic	1	-
NC_000913.2	30742	30743	Gene-body	1	+
NC_000913.2	30913	30914	Promoter-proximal	1	+
NC_000913.2	30944	30945	Gene-body	1	+
NC_000913.2	31107	31108	Gene-body	1	+
NC_000913.2	31109	31110	Gene-body	1	+
NC_000913.2	31244	31245	Gene-body	1	+
NC_000913.2	31299	31300	Intergenic	1	-
NC_000913.2	31311	31312	Gene-body	1	+
NC_000913.2	31346	31347	Gene-body	1	+
NC_000913.2	31391	31392	Gene-body	1	+
NC_000913.2	31396	31397	Intergenic	1	-
NC_000913.2	31490	31491	Gene-body	1	+
NC_000913.2	31543	31544	Intergenic	1	-
NC_000913.2	31552	31553	Intergenic	1	-
NC_000913.2	31632	31633	Gene-body	1	+
NC_000913.2	31702	31703	Gene-body	1	+
NC_000913.2	31995	31996	Gene-body	1	+
NC_000913.2	32149	32150	Gene-body	1	+
NC_000913.2	32157	32158	Gene-body	1	+
NC_000913.2	32161	32162	Gene-body	1	+
NC_000913.2	32174	32175	Gene-body	1	+
NC_000913.2	32215	32216	Gene-body	1	+
NC_000913.2	32283	32284	Gene-body	1	+
NC_000913.2	32411	32412	Gene-body	1	+
NC_000913.2	32423	32424	Gene-body	1	+
NC_000913.2	32479	32480	Gene-body	1	+
NC_000913.2	32516	32517	Gene-body	1	+
NC_000913.2	32561	32562	Gene-body	1	+
NC_000913.2	32583	32584	Gene-body	1	+
NC_000913.2	32630	32631	Gene-body	1	+
NC_000913.2	32888	32889	Intergenic	1	-
NC_000913.2	32914	32915	Gene-body	1	+
NC_000913.2	32958	32959	Gene-body	1	+
NC_000913.2	32969	32970	Gene-body	1	+
NC_000913.2	33015	33016	Gene-body	1	+
NC_000913.2	33018	33019	Gene-body	1	+
NC_000913.2	33106	33107	Gene-body	1	+
NC_000913.2	33262	33263	Gene-body	1	+
NC_000913.2	33371	33372	Gene-body	1	+
NC_000913.2	33549	33550	Gene-body	1	+
NC_000913.2	33568	33569	Gene-body	1	+
NC_000913.2	33727	33728	Gene-body	1	+
NC_000913.2	33807	33808	Gene-body	1	+
NC_000913.2	33880	33881	Gene-body	1	+
NC_000913.2	33961	33962	Gene-body	1	+
NC_000913.2	34115	34116	Intergenic	1	+
NC_000913.2	34203	34204	Intergenic	1	+
NC_000913.2	34384	34385	Intergenic	1	-
NC_000913.2	34502	34503	Intergenic	1	-
NC_000913.2	34632	34633	Gene-body	1	+
NC_000913.2	34680	34681	Intergenic	1	-
NC_000913.2	34720	34721	Intergenic	1	-
NC_000913.2	34762	34763	Intergenic	1	-
NC_000913.2	34774	34775	Intergenic	1	-
NC_000913.2	34822	34823	Gene-body	1	-
NC_000913.2	34824	34825	Gene-body	1	-
NC_000913.2	34830	34831	Intergenic	1	+
NC_000913.2	34932	34933	Intergenic	1	+
NC_000913.2	35024	35025	Gene-body	1	-
NC_000913.2	35052	35053	Intergenic	1	+
NC_000913.2	35093	35094	Intergenic	1	+
NC_000913.2	35124	35125	Intergenic	1	+
NC_000913.2	36050	36051	Gene-body	1	-
NC_000913.2	36112	36113	Promoter-proximal	1	-
NC_000913.2	36115	36116	Promoter-proximal	1	-
NC_000913.2	36193	36194	Intergenic	1	-
NC_000913.2	36316	36317	Gene-body	1	-
NC_000913.2	36422	36423	Gene-body	1	-
NC_000913.2	36527	36528	Gene-body	1	-
NC_000913.2	36764	36765	Gene-body	1	-
NC_000913.2	36837	36838	Gene-body	1	-
NC_000913.2	37440	37441	Gene-body	1	-
NC_000913.2	37473	37474	Intergenic	1	+
NC_000913.2	37497	37498	Gene-body	1	-
NC_000913.2	37520	37521	Intergenic	1	+
NC_000913.2	37540	37541	Intergenic	1	+
NC_000913.2	37545	37546	Gene-body	1	-
NC_000913.2	37565	37566	Intergenic	1	+
NC_000913.2	37590	37591	Intergenic	1	+
NC_000913.2	37764	37765	Promoter-proximal	1	-
NC_000913.2	37781	37782	Intergenic	1	+
NC_000913.2	37808	37809	Intergenic	1	+
NC_000913.2	37865	37866	Intergenic	1	-
NC_000913.2	37887	37888	Intergenic	1	+
NC_000913.2	37978	37979	Gene-body	1	-
NC_000913.2	38009	38010	Intergenic	1	+
NC_000913.2	38416	38417	Gene-body	1	-
NC_000913.2	38446	38447	Intergenic	1	+
NC_000913.2	38783	38784	Gene-body	1	-
NC_000913.2	38812	38813	Gene-body	1	-
NC_000913.2	38871	38872	Gene-body	1	-
NC_000913.2	38938	38939	Intergenic	1	+
NC_000913.2	39069	39070	Promoter-proximal	1	-
NC_000913.2	39205	39206	Intergenic	1	-
NC_000913.2	39400	39401	Gene-body	1	-
NC_000913.2	39457	39458	Gene-body	1	-
NC_000913.2	39526	39527	Gene-body	1	-
NC_000913.2	39537	39538	Gene-body	1	-
NC_000913.2	39624	39625	Gene-body	1	-
NC_000913.2	39703	39704	Gene-body	1	-
NC_000913.2	39802	39803	Gene-body	1	-
NC_000913.2	39805	39806	Gene-body	1	-
NC_000913.2	39862	39863	Gene-body	1	-
NC_000913.2	39866	39867	Gene-body	1	-
NC_000913.2	39916	39917	Gene-body	1	-
NC_000913.2	39989	39990	Intergenic	1	+
NC_000913.2	40006	40007	Gene-body	1	-
NC_000913.2	40727	40728	Gene-body	1	-
NC_000913.2	40850	40851	Gene-body	1	-
NC_000913.2	40859	40860	Intergenic	1	+
NC_000913.2	40873	40874	Gene-body	1	-
NC_000913.2	40885	40886	Gene-body	1	-
NC_000913.2	40889	40890	Gene-body	1	-
NC_000913.2	40900	40901	Gene-body	1	-
NC_000913.2	41296	41297	Gene-body	1	-
NC_000913.2	42532	42533	Gene-body	1	+
NC_000913.2	44428	44429	Intergenic	1	-
NC_000913.2	44497	44498	Gene-body	1	+
NC_000913.2	44658	44659	Intergenic	1	-
NC_000913.2	44800	44801	Intergenic	1	-
NC_000913.2	45382	45383	Gene-body	1	+
NC_000913.2	45588	45589	Gene-body	1	+
NC_000913.2	45628	45629	Gene-body	1	+
NC_000913.2	45630	45631	Gene-body	1	+
NC_000913.2	45707	45708	Intergenic	1	-
NC_000913.2	45829	45830	Promoter-proximal	1	+
NC_000913.2	46164	46165	Gene-body	1	+
NC_000913.2	46226	46227	Intergenic	1	-
NC_000913.2	46281	46282	Gene-body	1	+
NC_000913.2	46489	46490	Intergenic	1	-
NC_000913.2	46501	46502	Gene-body	1	+
NC_000913.2	46647	46648	Gene-body	1	+
NC_000913.2	46648	46649	Intergenic	1	-
NC_000913.2	46897	46898	Intergenic	1	-
NC_000913.2	46908	46909	Intergenic	1	-
NC_000913.2	47119	47120	Gene-body	1	+
NC_000913.2	47130	47131	Gene-body	1	+
NC_000913.2	47265	47266	Intergenic	1	-
NC_000913.2	47289	47290	Promoter-proximal	1	+
NC_000913.2	47404	47405	Gene-body	1	+
NC_000913.2	47459	47460	Gene-body	1	+
NC_000913.2	47528	47529	Gene-body	1	+
NC_000913.2	47548	47549	Gene-body	1	+
NC_000913.2	47595	47596	Intergenic	1	-
NC_000913.2	47857	47858	Intergenic	1	-
NC_000913.2	47951	47952	Gene-body	1	+
NC_000913.2	47991	47992	Gene-body	1	+
NC_000913.2	48014	48015	Gene-body	1	+
NC_000913.2	48028	48029	Gene-body	1	+
NC_000913.2	48071	48072	Gene-body	1	+
NC_000913.2	48122	48123	Gene-body	1	+
NC_000913.2	48189	48190	Gene-body	1	+
NC_000913.2	48345	48346	Gene-body	1	+
NC_000913.2	48507	48508	Gene-body	1	+
NC_000913.2	48515	48516	Intergenic	1	-
NC_000913.2	48715	48716	Gene-body	1	+
NC_000913.2	48741	48742	Intergenic	1	-
NC_000913.2	48851	48852	Intergenic	1	-
NC_000913.2	48951	48952	Intergenic	1	-
NC_000913.2	48968	48969	Gene-body	1	+
NC_000913.2	48988	48989	Gene-body	1	+
NC_000913.2	49130	49131	Gene-body	1	+
NC_000913.2	49136	49137	Gene-body	1	+
NC_000913.2	49179	49180	Intergenic	1	-
NC_000913.2	49202	49203	Gene-body	1	+
NC_000913.2	49389	49390	Intergenic	1	-
NC_000913.2	49409	49410	Gene-body	1	+
NC_000913.2	49458	49459	Intergenic	1	-
NC_000913.2	49487	49488	Gene-body	1	+
NC_000913.2	49509	49510	Intergenic	1	-
NC_000913.2	49532	49533	Gene-body	1	+
NC_000913.2	49578	49579	Intergenic	1	-
NC_000913.2	49615	49616	Intergenic	1	-
NC_000913.2	49667	49668	Intergenic	1	+
NC_000913.2	49710	49711	Intergenic	1	+
NC_000913.2	49794	49795	Intergenic	1	+
NC_000913.2	49838	49839	Promoter-proximal	1	+
NC_000913.2	49858	49859	Intergenic	1	-
NC_000913.2	49862	49863	Promoter-proximal	1	+
NC_000913.2	49868	49869	Promoter-proximal	1	+
NC_000913.2	49896	49897	Promoter-proximal	1	+
NC_000913.2	49899	49900	Intergenic	1	-
NC_000913.2	49905	49906	Promoter-proximal	1	+
NC_000913.2	49907	49908	Promoter-proximal	1	+
NC_000913.2	49939	49940	Intergenic	1	-
NC_000913.2	49946	49947	Gene-body	1	+
NC_000913.2	49956	49957	Gene-body	1	+
NC_000913.2	49971	49972	Gene-body	1	+
NC_000913.2	49980	49981	Intergenic	1	-
NC_000913.2	49982	49983	Gene-body	1	+
NC_000913.2	49984	49985	Gene-body	1	+
NC_000913.2	49991	49992	Intergenic	1	-
NC_000913.2	50025	50026	Intergenic	1	-
NC_000913.2	50029	50030	Intergenic	1	-
NC_000913.2	50030	50031	Gene-body	1	+
NC_000913.2	50031	50032	Intergenic	1	-
NC_000913.2	50034	50035	Gene-body	1	+
NC_000913.2	50039	50040	Gene-body	1	+
NC_000913.2	50051	50052	Gene-body	1	+
NC_000913.2	50054	50055	Gene-body	1	+
NC_000913.2	50071	50072	Intergenic	1	-
NC_000913.2	50082	50083	Gene-body	1	+
NC_000913.2	50095	50096	Intergenic	1	-
NC_000913.2	50099	50100	Gene-body	1	+
NC_000913.2	50106	50107	Gene-body	1	+
NC_000913.2	50109	50110	Gene-body	1	+
NC_000913.2	50112	50113	Intergenic	1	-
NC_000913.2	50114	50115	Intergenic	1	-
NC_000913.2	50126	50127	Intergenic	1	-
NC_000913.2	50142	50143	Intergenic	1	-
NC_000913.2	50146	50147	Intergenic	1	-
NC_000913.2	50152	50153	Gene-body	1	+
NC_000913.2	50160	50161	Intergenic	1	-
NC_000913.2	50163	50164	Gene-body	1	+
NC_000913.2	50166	50167	Gene-body	1	+
NC_000913.2	50170	50171	Intergenic	1	-
NC_000913.2	50177	50178	Gene-body	1	+
NC_000913.2	50184	50185	Gene-body	1	+
NC_000913.2	50186	50187	Intergenic	1	-
NC_000913.2	50192	50193	Intergenic	1	-
NC_000913.2	50218	50219	Gene-body	1	+
NC_000913.2	50225	50226	Gene-body	1	+
NC_000913.2	50230	50231	Gene-body	1	+
NC_000913.2	50246	50247	Intergenic	1	-
NC_000913.2	50255	50256	Gene-body	1	+
NC_000913.2	50256	50257	Intergenic	1	-
NC_000913.2	50267	50268	Intergenic	1	-
NC_000913.2	50281	50282	Intergenic	1	-
NC_000913.2	50293	50294	Gene-body	1	+
NC_000913.2	50295	50296	Intergenic	1	-
NC_000913.2	50296	50297	Gene-body	1	+
NC_000913.2	50303	50304	Intergenic	1	+
NC_000913.2	50307	50308	Intergenic	1	+
NC_000913.2	50318	50319	Intergenic	1	+
NC_000913.2	50320	50321	Intergenic	1	-
NC_000913.2	50328	50329	Intergenic	1	+
NC_000913.2	50333	50334	Intergenic	1	-
NC_000913.2	50340	50341	Intergenic	1	-
NC_000913.2	50344	50345	Intergenic	1	+
NC_000913.2	50350	50351	Intergenic	1	+
NC_000913.2	50363	50364	Intergenic	1	+
[truncated: 165,249 more rows]
