# Supplementary material for: Conserved DNA sequence features underlie pervasive RNA polymerase pausing
Source: Nucleic Acids Res. 2021 Mar 31;49(8):4402–20. doi: 10.1093/nar/gkab208 (PMC8096220; doi:10.1093/nar/gkab208)
Supplement: gkab208_Supplemental_Files [file gkab208_supplemental_files.zip › SupTable5.bed]

chrom	chromStart	chromEnd	region	score	strand
chrI	29690	29691	Intergenic	1	-
chrI	30179	30180	Intergenic	1	+
chrI	30181	30182	Intergenic	1	+
chrI	30275	30276	Intergenic	1	+
chrI	30307	30308	Intergenic	1	+
chrI	30334	30335	Intergenic	1	+
chrI	30344	30345	Intergenic	1	+
chrI	30346	30347	Intergenic	1	+
chrI	30391	30392	Intergenic	1	+
chrI	30428	30429	Intergenic	1	+
chrI	30493	30494	Intergenic	1	+
chrI	30587	30588	Intergenic	1	-
chrI	31265	31266	Intergenic	1	+
chrI	31289	31290	Intergenic	1	+
chrI	31352	31353	Intergenic	1	+
chrI	31370	31371	Intergenic	1	+
chrI	31461	31462	Intergenic	1	+
chrI	31792	31793	Gene-body	1	+
chrI	32862	32863	Intergenic	1	-
chrI	34109	34110	Intergenic	1	-
chrI	34153	34154	Intergenic	1	-
chrI	34735	34736	Intergenic	1	+
chrI	34894	34895	Intergenic	1	+
chrI	35062	35063	Intergenic	1	+
chrI	35209	35210	Promoter-proximal	1	+
chrI	35265	35266	Gene-body	1	+
chrI	35296	35297	Gene-body	1	+
chrI	35358	35359	Gene-body	1	+
chrI	35543	35544	Gene-body	1	+
chrI	36051	36052	Intergenic	1	-
chrI	36107	36108	Intergenic	1	-
chrI	36188	36189	Intergenic	1	-
chrI	36221	36222	Intergenic	1	-
chrI	36238	36239	Intergenic	1	-
chrI	36650	36651	Gene-body	1	+
chrI	36663	36664	Gene-body	1	+
chrI	36829	36830	Gene-body	1	+
chrI	36935	36936	Gene-body	1	+
chrI	36994	36995	Gene-body	1	+
chrI	37143	37144	Gene-body	1	+
chrI	37364	37365	Intergenic	1	+
chrI	37483	37484	Promoter-proximal	1	+
chrI	39278	39279	Promoter-proximal	1	+
chrI	39289	39290	Promoter-proximal	1	+
chrI	39345	39346	Promoter-proximal	1	+
chrI	39350	39351	Promoter-proximal	1	+
chrI	45971	45972	Promoter-proximal	1	+
chrI	46154	46155	Gene-body	1	+
chrI	54689	54690	Promoter-proximal	1	-
chrI	56648	56649	Gene-body	1	-
chrI	57795	57796	Promoter-proximal	1	-
chrI	57849	57850	Intergenic	1	-
chrI	57965	57966	Intergenic	1	+
chrI	58014	58015	Gene-body	1	-
chrI	58051	58052	Gene-body	1	-
chrI	58062	58063	Gene-body	1	-
chrI	58070	58071	Gene-body	1	-
chrI	58098	58099	Gene-body	1	-
chrI	58179	58180	Gene-body	1	-
chrI	58226	58227	Gene-body	1	-
chrI	58237	58238	Gene-body	1	-
chrI	58267	58268	Gene-body	1	-
chrI	58286	58287	Gene-body	1	-
chrI	58304	58305	Gene-body	1	-
chrI	58343	58344	Gene-body	1	-
chrI	58370	58371	Promoter-proximal	1	-
chrI	58441	58442	Promoter-proximal	1	-
chrI	58573	58574	Intergenic	1	-
chrI	58832	58833	Intergenic	1	+
chrI	60533	60534	Gene-body	1	-
chrI	60677	60678	Gene-body	1	-
chrI	60696	60697	Gene-body	1	-
chrI	60849	60850	Gene-body	1	-
chrI	60872	60873	Gene-body	1	-
chrI	60920	60921	Gene-body	1	-
chrI	60958	60959	Promoter-proximal	1	-
chrI	60984	60985	Promoter-proximal	1	-
chrI	60989	60990	Promoter-proximal	1	-
chrI	61017	61018	Promoter-proximal	1	-
chrI	61036	61037	Promoter-proximal	1	-
chrI	61367	61368	Promoter-proximal	1	+
chrI	61384	61385	Promoter-proximal	1	+
chrI	61473	61474	Gene-body	1	+
chrI	61489	61490	Gene-body	1	+
chrI	61551	61552	Gene-body	1	+
chrI	61620	61621	Gene-body	1	+
chrI	61687	61688	Gene-body	1	+
chrI	61787	61788	Gene-body	1	+
chrI	61830	61831	Gene-body	1	+
chrI	61841	61842	Gene-body	1	+
chrI	61845	61846	Gene-body	1	+
chrI	61929	61930	Gene-body	1	+
chrI	61936	61937	Gene-body	1	+
chrI	61944	61945	Gene-body	1	+
chrI	62485	62486	Gene-body	1	+
chrI	62626	62627	Intergenic	1	+
chrI	62671	62672	Intergenic	1	+
chrI	62700	62701	Intergenic	1	+
chrI	62849	62850	Promoter-proximal	1	+
chrI	62923	62924	Promoter-proximal	1	+
chrI	63070	63071	Gene-body	1	+
chrI	65557	65558	Intergenic	1	-
chrI	67167	67168	Gene-body	1	-
chrI	67425	67426	Promoter-proximal	1	-
chrI	67473	67474	Promoter-proximal	1	-
chrI	67519	67520	Promoter-proximal	1	-
chrI	67594	67595	Intergenic	1	-
chrI	67597	67598	Intergenic	1	-
chrI	67643	67644	Intergenic	1	-
chrI	67704	67705	Intergenic	1	-
chrI	67709	67710	Intergenic	1	-
chrI	67714	67715	Intergenic	1	-
chrI	67754	67755	Intergenic	1	-
chrI	67778	67779	Intergenic	1	-
chrI	67784	67785	Intergenic	1	-
chrI	67786	67787	Intergenic	1	-
chrI	67793	67794	Intergenic	1	-
chrI	67816	67817	Intergenic	1	-
chrI	67892	67893	Intergenic	1	-
chrI	68028	68029	Intergenic	1	-
chrI	69123	69124	Gene-body	1	-
chrI	69252	69253	Gene-body	1	-
chrI	69450	69451	Promoter-proximal	1	-
chrI	71802	71803	Promoter-proximal	1	+
chrI	71806	71807	Promoter-proximal	1	+
chrI	71810	71811	Promoter-proximal	1	+
chrI	71819	71820	Promoter-proximal	1	+
chrI	71841	71842	Promoter-proximal	1	+
chrI	71863	71864	Promoter-proximal	1	+
chrI	71868	71869	Promoter-proximal	1	+
chrI	71871	71872	Promoter-proximal	1	+
chrI	71886	71887	Gene-body	1	+
chrI	71893	71894	Gene-body	1	+
chrI	71902	71903	Gene-body	1	+
chrI	71904	71905	Gene-body	1	+
chrI	71908	71909	Gene-body	1	+
chrI	71912	71913	Gene-body	1	+
chrI	71932	71933	Gene-body	1	+
chrI	71940	71941	Gene-body	1	+
chrI	71958	71959	Gene-body	1	+
chrI	71960	71961	Gene-body	1	+
chrI	71969	71970	Gene-body	1	+
chrI	71971	71972	Gene-body	1	+
chrI	71974	71975	Gene-body	1	+
chrI	71984	71985	Gene-body	1	+
chrI	71999	72000	Gene-body	1	+
chrI	72003	72004	Gene-body	1	+
chrI	72009	72010	Gene-body	1	+
chrI	72011	72012	Gene-body	1	+
chrI	72018	72019	Gene-body	1	+
chrI	72048	72049	Gene-body	1	+
chrI	72059	72060	Gene-body	1	+
chrI	72084	72085	Gene-body	1	+
chrI	72089	72090	Gene-body	1	+
chrI	72104	72105	Gene-body	1	+
chrI	72112	72113	Gene-body	1	+
chrI	72121	72122	Gene-body	1	+
chrI	72125	72126	Gene-body	1	+
chrI	72137	72138	Gene-body	1	+
chrI	72167	72168	Gene-body	1	+
chrI	72187	72188	Gene-body	1	+
chrI	72191	72192	Gene-body	1	+
chrI	72224	72225	Gene-body	1	+
chrI	72242	72243	Gene-body	1	+
chrI	72252	72253	Gene-body	1	+
chrI	72271	72272	Gene-body	1	+
chrI	72277	72278	Gene-body	1	+
chrI	72284	72285	Gene-body	1	+
chrI	72293	72294	Gene-body	1	+
chrI	72317	72318	Gene-body	1	+
chrI	72319	72320	Gene-body	1	+
chrI	72330	72331	Gene-body	1	+
chrI	72334	72335	Gene-body	1	+
chrI	72338	72339	Gene-body	1	+
chrI	72361	72362	Gene-body	1	+
chrI	72366	72367	Gene-body	1	+
chrI	72368	72369	Gene-body	1	+
chrI	72374	72375	Gene-body	1	+
chrI	72389	72390	Gene-body	1	+
chrI	72397	72398	Gene-body	1	+
chrI	72401	72402	Gene-body	1	+
chrI	72481	72482	Gene-body	1	+
chrI	72485	72486	Gene-body	1	+
chrI	72505	72506	Gene-body	1	+
chrI	72521	72522	Gene-body	1	+
chrI	72551	72552	Gene-body	1	+
chrI	72556	72557	Gene-body	1	+
chrI	72560	72561	Gene-body	1	+
chrI	72565	72566	Gene-body	1	+
chrI	72572	72573	Gene-body	1	+
chrI	72574	72575	Gene-body	1	+
chrI	72598	72599	Gene-body	1	+
chrI	72628	72629	Gene-body	1	+
chrI	72638	72639	Gene-body	1	+
chrI	72653	72654	Gene-body	1	+
chrI	72656	72657	Gene-body	1	+
chrI	72658	72659	Gene-body	1	+
chrI	72661	72662	Gene-body	1	+
chrI	72667	72668	Gene-body	1	+
chrI	72674	72675	Gene-body	1	+
chrI	72690	72691	Gene-body	1	+
chrI	72694	72695	Gene-body	1	+
chrI	72718	72719	Gene-body	1	+
chrI	72740	72741	Gene-body	1	+
chrI	72742	72743	Gene-body	1	+
chrI	72746	72747	Gene-body	1	+
chrI	72751	72752	Gene-body	1	+
chrI	72755	72756	Gene-body	1	+
chrI	72758	72759	Gene-body	1	+
chrI	72797	72798	Gene-body	1	+
chrI	72803	72804	Gene-body	1	+
chrI	72826	72827	Gene-body	1	+
chrI	72830	72831	Gene-body	1	+
chrI	72857	72858	Gene-body	1	+
chrI	72859	72860	Gene-body	1	+
chrI	72871	72872	Gene-body	1	+
chrI	72873	72874	Gene-body	1	+
chrI	72878	72879	Gene-body	1	+
chrI	72881	72882	Gene-body	1	+
chrI	72896	72897	Gene-body	1	+
chrI	72907	72908	Gene-body	1	+
chrI	72914	72915	Gene-body	1	+
chrI	72928	72929	Gene-body	1	+
chrI	72968	72969	Gene-body	1	+
chrI	72974	72975	Gene-body	1	+
chrI	73003	73004	Gene-body	1	+
chrI	73057	73058	Gene-body	1	+
chrI	73070	73071	Gene-body	1	+
chrI	73089	73090	Gene-body	1	+
chrI	73125	73126	Gene-body	1	+
chrI	73137	73138	Gene-body	1	+
chrI	73148	73149	Gene-body	1	+
chrI	73184	73185	Gene-body	1	+
chrI	73211	73212	Gene-body	1	+
chrI	73228	73229	Gene-body	1	+
chrI	73236	73237	Gene-body	1	+
chrI	73244	73245	Gene-body	1	+
chrI	73294	73295	Intergenic	1	+
chrI	73305	73306	Intergenic	1	+
chrI	73308	73309	Intergenic	1	+
chrI	73384	73385	Intergenic	1	+
chrI	73386	73387	Intergenic	1	+
chrI	73393	73394	Intergenic	1	+
chrI	73398	73399	Intergenic	1	+
chrI	73408	73409	Intergenic	1	+
chrI	73422	73423	Intergenic	1	+
chrI	73438	73439	Intergenic	1	+
chrI	73456	73457	Intergenic	1	+
chrI	73479	73480	Intergenic	1	+
chrI	73483	73484	Intergenic	1	+
chrI	73516	73517	Intergenic	1	+
chrI	75478	75479	Gene-body	1	-
chrI	75553	75554	Gene-body	1	-
chrI	75687	75688	Gene-body	1	-
chrI	75704	75705	Gene-body	1	-
chrI	75780	75781	Gene-body	1	-
chrI	75854	75855	Gene-body	1	-
chrI	75959	75960	Gene-body	1	-
chrI	76034	76035	Gene-body	1	-
chrI	76038	76039	Gene-body	1	-
chrI	76054	76055	Promoter-proximal	1	-
chrI	76061	76062	Promoter-proximal	1	-
chrI	76065	76066	Promoter-proximal	1	-
chrI	76092	76093	Promoter-proximal	1	-
chrI	76141	76142	Promoter-proximal	1	-
chrI	76426	76427	Intergenic	1	+
chrI	76579	76580	Gene-body	1	+
chrI	76605	76606	Gene-body	1	+
chrI	76673	76674	Gene-body	1	+
chrI	76709	76710	Gene-body	1	+
chrI	76844	76845	Gene-body	1	+
chrI	77120	77121	Gene-body	1	+
chrI	82549	82550	Intergenic	1	-
chrI	82744	82745	Promoter-proximal	1	+
chrI	82776	82777	Promoter-proximal	1	+
chrI	82795	82796	Promoter-proximal	1	+
chrI	82940	82941	Gene-body	1	+
chrI	86994	86995	Promoter-proximal	1	-
chrI	92148	92149	Gene-body	1	-
chrI	92219	92220	Promoter-proximal	1	-
chrI	92383	92384	Intergenic	1	-
chrI	92451	92452	Intergenic	1	-
chrI	99650	99651	Promoter-proximal	1	-
chrI	100601	100602	Gene-body	1	-
chrI	100699	100700	Gene-body	1	-
chrI	100756	100757	Gene-body	1	-
chrI	100792	100793	Gene-body	1	-
chrI	100822	100823	Gene-body	1	-
chrI	100917	100918	Gene-body	1	-
chrI	100919	100920	Gene-body	1	-
chrI	100922	100923	Gene-body	1	-
chrI	100955	100956	Gene-body	1	-
chrI	101024	101025	Gene-body	1	-
chrI	101078	101079	Promoter-proximal	1	-
chrI	101080	101081	Promoter-proximal	1	-
chrI	101087	101088	Promoter-proximal	1	-
chrI	101089	101090	Promoter-proximal	1	-
chrI	101117	101118	Promoter-proximal	1	-
chrI	101121	101122	Promoter-proximal	1	-
chrI	105871	105872	Promoter-proximal	1	-
chrI	106149	106150	Intergenic	1	-
chrI	106919	106920	Gene-body	1	-
chrI	107315	107316	Gene-body	1	-
chrI	107558	107559	Gene-body	1	-
chrI	107747	107748	Gene-body	1	-
chrI	107758	107759	Gene-body	1	-
chrI	107938	107939	Gene-body	1	-
chrI	108108	108109	Gene-body	1	-
chrI	108164	108165	Gene-body	1	-
chrI	108217	108218	Gene-body	1	-
chrI	108274	108275	Gene-body	1	-
chrI	108276	108277	Gene-body	1	-
chrI	108399	108400	Gene-body	1	-
chrI	108427	108428	Gene-body	1	-
chrI	108448	108449	Gene-body	1	-
chrI	108525	108526	Promoter-proximal	1	-
chrI	108527	108528	Promoter-proximal	1	-
chrI	108564	108565	Intergenic	1	-
chrI	108576	108577	Intergenic	1	-
chrI	108582	108583	Intergenic	1	-
chrI	111281	111282	Gene-body	1	-
chrI	112826	112827	Gene-body	1	-
chrI	113252	113253	Gene-body	1	-
chrI	113264	113265	Promoter-proximal	1	-
chrI	113330	113331	Promoter-proximal	1	-
chrI	113335	113336	Promoter-proximal	1	-
chrI	113338	113339	Promoter-proximal	1	-
chrI	113374	113375	Intergenic	1	-
chrI	113669	113670	Intergenic	1	+
chrI	113694	113695	Intergenic	1	+
chrI	114475	114476	Gene-body	1	-
chrI	114514	114515	Gene-body	1	-
chrI	114870	114871	Intergenic	1	+
chrI	114946	114947	Promoter-proximal	1	+
chrI	114992	114993	Promoter-proximal	1	+
chrI	115120	115121	Gene-body	1	+
chrI	115150	115151	Gene-body	1	+
chrI	115182	115183	Gene-body	1	+
chrI	124878	124879	Intergenic	1	+
chrI	124957	124958	Promoter-proximal	1	+
chrI	124992	124993	Gene-body	1	+
chrI	125040	125041	Gene-body	1	+
chrI	128045	128046	Promoter-proximal	1	-
chrI	128472	128473	Gene-body	1	-
chrI	128626	128627	Gene-body	1	-
chrI	128861	128862	Gene-body	1	-
chrI	128904	128905	Gene-body	1	-
chrI	128915	128916	Gene-body	1	-
chrI	128952	128953	Promoter-proximal	1	-
chrI	128996	128997	Promoter-proximal	1	-
chrI	128998	128999	Promoter-proximal	1	-
chrI	129018	129019	Promoter-proximal	1	-
chrI	129407	129408	Gene-body	1	+
chrI	129475	129476	Gene-body	1	+
chrI	130770	130771	Intergenic	1	+
chrI	130798	130799	Intergenic	1	+
chrI	130804	130805	Promoter-proximal	1	+
chrI	130831	130832	Promoter-proximal	1	+
chrI	130835	130836	Promoter-proximal	1	+
chrI	130855	130856	Promoter-proximal	1	+
chrI	130928	130929	Gene-body	1	+
chrI	130934	130935	Gene-body	1	+
chrI	131009	131010	Gene-body	1	+
chrI	131019	131020	Gene-body	1	+
chrI	131079	131080	Gene-body	1	+
chrI	131177	131178	Gene-body	1	+
chrI	131278	131279	Gene-body	1	+
chrI	131506	131507	Gene-body	1	+
chrI	131685	131686	Gene-body	1	+
chrI	131719	131720	Gene-body	1	+
chrI	131867	131868	Gene-body	1	+
chrI	132005	132006	Intergenic	1	+
chrI	132100	132101	Intergenic	1	+
chrI	132178	132179	Intergenic	1	+
chrI	135656	135657	Promoter-proximal	1	-
chrI	135887	135888	Promoter-proximal	1	+
chrI	138016	138017	Gene-body	1	-
chrI	138048	138049	Gene-body	1	-
chrI	138252	138253	Promoter-proximal	1	-
chrI	138318	138319	Promoter-proximal	1	-
chrI	138344	138345	Promoter-proximal	1	-
chrI	139180	139181	Intergenic	1	+
chrI	139256	139257	Intergenic	1	+
chrI	141183	141184	Gene-body	1	-
chrI	141256	141257	Gene-body	1	-
chrI	141282	141283	Gene-body	1	-
chrI	141286	141287	Gene-body	1	-
chrI	141440	141441	Intergenic	1	-
chrI	141586	141587	Intergenic	1	-
chrI	142190	142191	Promoter-proximal	1	+
chrI	142194	142195	Promoter-proximal	1	+
chrI	142201	142202	Promoter-proximal	1	+
chrI	142215	142216	Promoter-proximal	1	+
chrI	142241	142242	Promoter-proximal	1	+
chrI	142252	142253	Promoter-proximal	1	+
chrI	142255	142256	Promoter-proximal	1	+
chrI	142275	142276	Gene-body	1	+
chrI	142277	142278	Gene-body	1	+
chrI	142313	142314	Gene-body	1	+
chrI	142323	142324	Gene-body	1	+
chrI	142331	142332	Gene-body	1	+
chrI	142340	142341	Gene-body	1	+
chrI	142366	142367	Gene-body	1	+
chrI	142368	142369	Gene-body	1	+
chrI	142373	142374	Gene-body	1	+
chrI	142394	142395	Gene-body	1	+
chrI	142396	142397	Gene-body	1	+
chrI	142408	142409	Gene-body	1	+
chrI	142467	142468	Gene-body	1	+
chrI	142498	142499	Gene-body	1	+
chrI	142546	142547	Gene-body	1	+
chrI	142552	142553	Gene-body	1	+
chrI	142583	142584	Gene-body	1	+
chrI	142608	142609	Gene-body	1	+
chrI	142618	142619	Gene-body	1	+
chrI	142657	142658	Gene-body	1	+
chrI	142714	142715	Gene-body	1	+
chrI	142837	142838	Gene-body	1	+
chrI	142861	142862	Gene-body	1	+
chrI	142870	142871	Gene-body	1	+
chrI	142911	142912	Gene-body	1	+
chrI	142930	142931	Gene-body	1	+
chrI	142999	143000	Gene-body	1	+
chrI	143079	143080	Gene-body	1	+
chrI	143134	143135	Gene-body	1	+
chrI	143145	143146	Gene-body	1	+
chrI	143164	143165	Intergenic	1	+
chrI	143217	143218	Intergenic	1	+
chrI	143231	143232	Intergenic	1	+
chrI	143256	143257	Intergenic	1	+
chrI	143263	143264	Intergenic	1	+
chrI	143298	143299	Intergenic	1	+
chrI	143425	143426	Intergenic	1	+
chrI	143457	143458	Intergenic	1	+
chrI	143463	143464	Intergenic	1	+
chrI	143527	143528	Intergenic	1	+
chrI	143755	143756	Promoter-proximal	1	+
chrI	143860	143861	Gene-body	1	+
chrI	150981	150982	Gene-body	1	-
chrI	151093	151094	Promoter-proximal	1	-
chrI	151907	151908	Intergenic	1	-
chrI	152281	152282	Promoter-proximal	1	+
chrI	153912	153913	Intergenic	1	-
chrI	154328	154329	Gene-body	1	-
chrI	154362	154363	Gene-body	1	-
chrI	154501	154502	Gene-body	1	-
chrI	154507	154508	Gene-body	1	-
chrI	154607	154608	Gene-body	1	-
chrI	154611	154612	Gene-body	1	-
chrI	155080	155081	Promoter-proximal	1	+
chrI	155166	155167	Gene-body	1	+
chrI	158928	158929	Intergenic	1	+
chrI	166181	166182	Intergenic	1	+
chrI	166184	166185	Intergenic	1	+
chrI	166202	166203	Intergenic	1	+
chrI	166289	166290	Intergenic	1	+
chrI	168624	168625	Gene-body	1	-
chrI	169349	169350	Intergenic	1	+
chrI	169364	169365	Intergenic	1	+
chrI	169376	169377	Promoter-proximal	1	+
chrI	169386	169387	Promoter-proximal	1	+
chrI	169390	169391	Promoter-proximal	1	+
chrI	169402	169403	Promoter-proximal	1	+
chrI	169412	169413	Promoter-proximal	1	+
chrI	169422	169423	Promoter-proximal	1	+
chrI	169442	169443	Promoter-proximal	1	+
chrI	169451	169452	Promoter-proximal	1	+
chrI	169456	169457	Promoter-proximal	1	+
chrI	169479	169480	Gene-body	1	+
chrI	169483	169484	Gene-body	1	+
chrI	169492	169493	Gene-body	1	+
chrI	169498	169499	Gene-body	1	+
chrI	169509	169510	Gene-body	1	+
chrI	169553	169554	Gene-body	1	+
chrI	169562	169563	Gene-body	1	+
chrI	169581	169582	Gene-body	1	+
chrI	169585	169586	Gene-body	1	+
chrI	169608	169609	Gene-body	1	+
chrI	169614	169615	Gene-body	1	+
chrI	169616	169617	Gene-body	1	+
chrI	169661	169662	Gene-body	1	+
chrI	169674	169675	Gene-body	1	+
chrI	169677	169678	Gene-body	1	+
chrI	169700	169701	Gene-body	1	+
chrI	169702	169703	Gene-body	1	+
chrI	169730	169731	Gene-body	1	+
chrI	169734	169735	Gene-body	1	+
chrI	169739	169740	Gene-body	1	+
chrI	169742	169743	Gene-body	1	+
chrI	169769	169770	Gene-body	1	+
chrI	169788	169789	Gene-body	1	+
chrI	169814	169815	Gene-body	1	+
chrI	169854	169855	Gene-body	1	+
chrI	169867	169868	Gene-body	1	+
chrI	169882	169883	Gene-body	1	+
chrI	169922	169923	Gene-body	1	+
chrI	169944	169945	Gene-body	1	+
chrI	169996	169997	Gene-body	1	+
chrI	170014	170015	Gene-body	1	+
chrI	170037	170038	Gene-body	1	+
chrI	170074	170075	Gene-body	1	+
chrI	170110	170111	Gene-body	1	+
chrI	170194	170195	Gene-body	1	+
chrI	170235	170236	Gene-body	1	+
chrI	170301	170302	Intergenic	1	+
chrI	170421	170422	Intergenic	1	+
chrI	170492	170493	Intergenic	1	+
chrI	170581	170582	Intergenic	1	+
chrI	175451	175452	Intergenic	1	+
chrI	179878	179879	Intergenic	1	-
chrI	181201	181202	Intergenic	1	+
chrI	181266	181267	Intergenic	1	+
chrI	182557	182558	Intergenic	1	-
chrI	182563	182564	Intergenic	1	-
chrI	182580	182581	Intergenic	1	-
chrI	182585	182586	Intergenic	1	-
chrI	183847	183848	Promoter-proximal	1	+
chrI	183863	183864	Promoter-proximal	1	+
chrI	184131	184132	Gene-body	1	+
chrI	184920	184921	Promoter-proximal	1	+
chrI	184924	184925	Promoter-proximal	1	+
chrI	185009	185010	Gene-body	1	+
chrI	185258	185259	Gene-body	1	+
chrI	188926	188927	Intergenic	1	-
chrI	192618	192619	Intergenic	1	+
chrI	192744	192745	Gene-body	1	+
chrI	192790	192791	Gene-body	1	+
chrI	199095	199096	Intergenic	1	+
chrI	199127	199128	Intergenic	1	+
chrII	10393	10394	Gene-body	1	-
chrII	10448	10449	Gene-body	1	-
chrII	10480	10481	Promoter-proximal	1	-
chrII	10518	10519	Promoter-proximal	1	-
chrII	17529	17530	Gene-body	1	-
chrII	17757	17758	Intergenic	1	-
chrII	17842	17843	Intergenic	1	-
chrII	17906	17907	Intergenic	1	-
chrII	20956	20957	Gene-body	1	-
chrII	21045	21046	Gene-body	1	-
chrII	23510	23511	Promoter-proximal	1	-
chrII	23514	23515	Promoter-proximal	1	-
chrII	23535	23536	Promoter-proximal	1	-
chrII	23686	23687	Intergenic	1	-
chrII	23706	23707	Intergenic	1	-
chrII	23750	23751	Intergenic	1	-
chrII	36487	36488	Intergenic	1	+
chrII	36489	36490	Intergenic	1	+
chrII	36495	36496	Intergenic	1	+
chrII	36791	36792	Intergenic	1	+
chrII	36817	36818	Intergenic	1	+
chrII	36832	36833	Intergenic	1	+
chrII	37003	37004	Intergenic	1	+
chrII	37007	37008	Intergenic	1	+
chrII	37247	37248	Gene-body	1	+
chrII	37379	37380	Gene-body	1	+
chrII	37503	37504	Gene-body	1	+
chrII	37509	37510	Gene-body	1	+
chrII	38109	38110	Gene-body	1	+
chrII	40908	40909	Promoter-proximal	1	+
chrII	43459	43460	Gene-body	1	+
chrII	44511	44512	Gene-body	1	-
chrII	44718	44719	Gene-body	1	-
chrII	44789	44790	Gene-body	1	-
chrII	44809	44810	Gene-body	1	-
chrII	44905	44906	Promoter-proximal	1	-
chrII	45643	45644	Intergenic	1	+
chrII	45646	45647	Intergenic	1	+
chrII	45655	45656	Intergenic	1	+
chrII	45663	45664	Intergenic	1	+
chrII	45668	45669	Intergenic	1	+
chrII	45692	45693	Intergenic	1	+
chrII	45695	45696	Intergenic	1	+
chrII	45721	45722	Intergenic	1	+
chrII	45732	45733	Intergenic	1	+
chrII	45749	45750	Intergenic	1	+
chrII	45777	45778	Intergenic	1	+
chrII	45810	45811	Intergenic	1	+
chrII	45816	45817	Intergenic	1	+
chrII	45822	45823	Intergenic	1	+
chrII	45829	45830	Intergenic	1	+
chrII	45832	45833	Intergenic	1	+
chrII	45836	45837	Intergenic	1	+
chrII	45841	45842	Intergenic	1	+
chrII	45848	45849	Intergenic	1	+
chrII	45850	45851	Intergenic	1	+
chrII	45875	45876	Intergenic	1	+
chrII	45898	45899	Intergenic	1	+
chrII	45929	45930	Intergenic	1	+
chrII	45932	45933	Intergenic	1	+
chrII	46048	46049	Promoter-proximal	1	+
chrII	46053	46054	Promoter-proximal	1	+
chrII	46069	46070	Promoter-proximal	1	+
chrII	46079	46080	Gene-body	1	+
chrII	46086	46087	Gene-body	1	+
chrII	46135	46136	Gene-body	1	+
chrII	46144	46145	Gene-body	1	+
chrII	46150	46151	Gene-body	1	+
chrII	46206	46207	Gene-body	1	+
chrII	46229	46230	Gene-body	1	+
chrII	46235	46236	Gene-body	1	+
chrII	46244	46245	Gene-body	1	+
chrII	46276	46277	Gene-body	1	+
chrII	46311	46312	Gene-body	1	+
chrII	46365	46366	Gene-body	1	+
chrII	46449	46450	Intergenic	1	+
chrII	46471	46472	Intergenic	1	+
chrII	46473	46474	Intergenic	1	+
chrII	46521	46522	Intergenic	1	+
chrII	46523	46524	Intergenic	1	+
chrII	46638	46639	Intergenic	1	+
chrII	46934	46935	Intergenic	1	+
chrII	48617	48618	Promoter-proximal	1	-
chrII	49031	49032	Gene-body	1	+
chrII	49723	49724	Gene-body	1	+
chrII	49751	49752	Gene-body	1	+
chrII	49816	49817	Gene-body	1	+
chrII	49928	49929	Gene-body	1	+
chrII	59647	59648	Intergenic	1	-
chrII	59713	59714	Intergenic	1	-
chrII	59718	59719	Intergenic	1	-
chrII	59872	59873	Gene-body	1	-
chrII	60020	60021	Gene-body	1	-
chrII	60041	60042	Gene-body	1	-
chrII	60066	60067	Gene-body	1	-
chrII	60112	60113	Gene-body	1	-
chrII	60161	60162	Gene-body	1	-
chrII	60331	60332	Gene-body	1	-
chrII	60378	60379	Gene-body	1	-
chrII	60408	60409	Gene-body	1	-
chrII	60412	60413	Gene-body	1	-
chrII	60430	60431	Gene-body	1	-
chrII	60432	60433	Gene-body	1	-
chrII	60521	60522	Gene-body	1	-
chrII	60523	60524	Gene-body	1	-
chrII	60526	60527	Gene-body	1	-
chrII	60548	60549	Gene-body	1	-
chrII	60556	60557	Gene-body	1	-
chrII	60569	60570	Gene-body	1	-
chrII	60575	60576	Gene-body	1	-
chrII	60582	60583	Gene-body	1	-
chrII	60615	60616	Gene-body	1	-
chrII	60617	60618	Gene-body	1	-
chrII	60641	60642	Promoter-proximal	1	-
chrII	60648	60649	Promoter-proximal	1	-
chrII	60652	60653	Promoter-proximal	1	-
chrII	60694	60695	Promoter-proximal	1	-
chrII	60697	60698	Promoter-proximal	1	-
chrII	60699	60700	Promoter-proximal	1	-
chrII	60702	60703	Promoter-proximal	1	-
chrII	60711	60712	Promoter-proximal	1	-
chrII	62480	62481	Gene-body	1	-
chrII	63896	63897	Promoter-proximal	1	+
chrII	63982	63983	Gene-body	1	+
chrII	69281	69282	Gene-body	1	-
chrII	69284	69285	Gene-body	1	-
chrII	69286	69287	Gene-body	1	-
chrII	69335	69336	Gene-body	1	-
chrII	69366	69367	Promoter-proximal	1	-
chrII	69399	69400	Promoter-proximal	1	-
chrII	69462	69463	Intergenic	1	-
chrII	69507	69508	Intergenic	1	-
chrII	69532	69533	Intergenic	1	-
chrII	70666	70667	Gene-body	1	-
chrII	70865	70866	Gene-body	1	-
chrII	71081	71082	Promoter-proximal	1	-
chrII	71357	71358	Intergenic	1	-
chrII	71620	71621	Intergenic	1	+
chrII	71695	71696	Intergenic	1	+
chrII	71702	71703	Intergenic	1	+
chrII	71818	71819	Intergenic	1	+
chrII	71908	71909	Promoter-proximal	1	+
chrII	71913	71914	Promoter-proximal	1	+
chrII	71935	71936	Promoter-proximal	1	+
chrII	75283	75284	Promoter-proximal	1	+
chrII	75361	75362	Gene-body	1	+
chrII	75473	75474	Gene-body	1	+
chrII	76115	76116	Gene-body	1	+
chrII	80688	80689	Promoter-proximal	1	-
chrII	81874	81875	Gene-body	1	-
chrII	82399	82400	Gene-body	1	-
chrII	82454	82455	Gene-body	1	-
chrII	82465	82466	Gene-body	1	-
chrII	82600	82601	Gene-body	1	-
chrII	82653	82654	Gene-body	1	-
chrII	82711	82712	Gene-body	1	-
chrII	83267	83268	Gene-body	1	-
chrII	83392	83393	Gene-body	1	-
chrII	83510	83511	Gene-body	1	-
chrII	83554	83555	Gene-body	1	-
chrII	83558	83559	Gene-body	1	-
chrII	83598	83599	Gene-body	1	-
chrII	83630	83631	Gene-body	1	-
chrII	83729	83730	Gene-body	1	-
chrII	83801	83802	Gene-body	1	-
chrII	83813	83814	Gene-body	1	-
chrII	83884	83885	Gene-body	1	-
chrII	83886	83887	Gene-body	1	-
chrII	83905	83906	Gene-body	1	-
chrII	83909	83910	Gene-body	1	-
chrII	83960	83961	Gene-body	1	-
chrII	84007	84008	Gene-body	1	-
chrII	84021	84022	Gene-body	1	-
chrII	84044	84045	Gene-body	1	-
chrII	84049	84050	Gene-body	1	-
chrII	84067	84068	Gene-body	1	-
chrII	84120	84121	Gene-body	1	-
chrII	84125	84126	Gene-body	1	-
chrII	84127	84128	Gene-body	1	-
chrII	84130	84131	Gene-body	1	-
chrII	84191	84192	Promoter-proximal	1	-
chrII	84193	84194	Promoter-proximal	1	-
chrII	84196	84197	Promoter-proximal	1	-
chrII	84220	84221	Promoter-proximal	1	-
chrII	84223	84224	Promoter-proximal	1	-
chrII	84260	84261	Promoter-proximal	1	-
chrII	87548	87549	Gene-body	1	-
chrII	87622	87623	Gene-body	1	-
chrII	87746	87747	Promoter-proximal	1	-
chrII	88094	88095	Intergenic	1	+
chrII	88098	88099	Intergenic	1	+
chrII	88141	88142	Intergenic	1	+
chrII	88143	88144	Intergenic	1	+
chrII	88145	88146	Intergenic	1	+
chrII	88166	88167	Intergenic	1	+
chrII	88171	88172	Intergenic	1	+
chrII	88186	88187	Intergenic	1	+
chrII	88189	88190	Intergenic	1	+
chrII	88194	88195	Intergenic	1	+
chrII	88197	88198	Intergenic	1	+
chrII	88207	88208	Intergenic	1	+
chrII	88215	88216	Intergenic	1	+
chrII	88242	88243	Intergenic	1	+
chrII	88245	88246	Intergenic	1	+
chrII	88249	88250	Intergenic	1	+
chrII	88261	88262	Intergenic	1	+
chrII	88276	88277	Intergenic	1	+
chrII	88301	88302	Intergenic	1	+
chrII	88308	88309	Intergenic	1	+
chrII	88314	88315	Intergenic	1	+
chrII	88323	88324	Intergenic	1	+
chrII	88342	88343	Intergenic	1	-
chrII	88344	88345	Intergenic	1	+
chrII	88345	88346	Intergenic	1	-
chrII	88347	88348	Intergenic	1	-
chrII	88349	88350	Intergenic	1	+
chrII	88370	88371	Intergenic	1	+
chrII	88373	88374	Intergenic	1	+
chrII	88377	88378	Intergenic	1	+
chrII	88389	88390	Intergenic	1	+
chrII	88396	88397	Intergenic	1	-
chrII	88409	88410	Intergenic	1	+
chrII	88418	88419	Intergenic	1	-
chrII	88423	88424	Intergenic	1	-
chrII	88430	88431	Intergenic	1	-
chrII	88446	88447	Intergenic	1	-
chrII	88453	88454	Intergenic	1	-
chrII	88462	88463	Intergenic	1	-
chrII	88483	88484	Intergenic	1	-
chrII	88971	88972	Gene-body	1	-
chrII	88976	88977	Gene-body	1	-
chrII	89009	89010	Gene-body	1	-
chrII	89035	89036	Promoter-proximal	1	-
chrII	89050	89051	Promoter-proximal	1	-
chrII	89078	89079	Promoter-proximal	1	-
chrII	89081	89082	Promoter-proximal	1	-
chrII	89119	89120	Promoter-proximal	1	-
chrII	89204	89205	Intergenic	1	-
chrII	89214	89215	Intergenic	1	-
chrII	89219	89220	Intergenic	1	-
chrII	89232	89233	Intergenic	1	-
chrII	89236	89237	Intergenic	1	-
chrII	89261	89262	Intergenic	1	-
chrII	89265	89266	Intergenic	1	-
chrII	89278	89279	Intergenic	1	-
chrII	89331	89332	Intergenic	1	-
chrII	89338	89339	Intergenic	1	-
chrII	89366	89367	Intergenic	1	-
chrII	89383	89384	Intergenic	1	-
chrII	89388	89389	Intergenic	1	-
chrII	89390	89391	Intergenic	1	-
chrII	89415	89416	Intergenic	1	-
chrII	89422	89423	Intergenic	1	-
chrII	89985	89986	Promoter-proximal	1	+
chrII	89987	89988	Promoter-proximal	1	+
chrII	90048	90049	Promoter-proximal	1	+
chrII	90054	90055	Promoter-proximal	1	+
chrII	90121	90122	Gene-body	1	+
chrII	90136	90137	Gene-body	1	+
chrII	90140	90141	Gene-body	1	+
chrII	90324	90325	Intergenic	1	+
chrII	90740	90741	Intergenic	1	+
chrII	90765	90766	Promoter-proximal	1	+
chrII	90827	90828	Promoter-proximal	1	+
chrII	91177	91178	Gene-body	1	+
chrII	92031	92032	Intergenic	1	-
chrII	92437	92438	Promoter-proximal	1	+
chrII	92489	92490	Promoter-proximal	1	+
chrII	92646	92647	Gene-body	1	+
chrII	95850	95851	Promoter-proximal	1	-
chrII	100104	100105	Promoter-proximal	1	-
chrII	101984	101985	Promoter-proximal	1	+
chrII	107328	107329	Promoter-proximal	1	-
chrII	107452	107453	Intergenic	1	-
chrII	107873	107874	Intergenic	1	+
chrII	107931	107932	Intergenic	1	+
chrII	110480	110481	Promoter-proximal	1	-
chrII	110498	110499	Promoter-proximal	1	-
chrII	110505	110506	Promoter-proximal	1	-
chrII	110753	110754	Gene-body	1	+
chrII	111436	111437	Intergenic	1	+
chrII	111563	111564	Gene-body	1	+
chrII	111584	111585	Gene-body	1	+
chrII	111620	111621	Gene-body	1	+
chrII	111691	111692	Gene-body	1	+
chrII	111694	111695	Gene-body	1	+
chrII	111776	111777	Gene-body	1	+
chrII	111796	111797	Gene-body	1	+
chrII	111947	111948	Gene-body	1	+
chrII	111971	111972	Gene-body	1	+
chrII	112297	112298	Gene-body	1	+
chrII	112864	112865	Intergenic	1	+
chrII	113008	113009	Gene-body	1	-
chrII	113179	113180	Gene-body	1	-
chrII	113344	113345	Promoter-proximal	1	-
chrII	113393	113394	Promoter-proximal	1	-
chrII	113750	113751	Intergenic	1	+
chrII	113812	113813	Promoter-proximal	1	+
chrII	113838	113839	Promoter-proximal	1	+
chrII	113866	113867	Gene-body	1	+
chrII	113868	113869	Gene-body	1	+
chrII	113909	113910	Gene-body	1	+
chrII	113915	113916	Gene-body	1	+
chrII	114031	114032	Gene-body	1	+
chrII	114071	114072	Gene-body	1	+
chrII	114271	114272	Gene-body	1	+
chrII	114295	114296	Gene-body	1	+
chrII	114356	114357	Gene-body	1	+
chrII	114594	114595	Gene-body	1	+
chrII	114902	114903	Gene-body	1	+
chrII	116118	116119	Gene-body	1	-
chrII	116484	116485	Gene-body	1	-
chrII	116541	116542	Gene-body	1	-
chrII	116580	116581	Gene-body	1	-
chrII	116772	116773	Promoter-proximal	1	-
chrII	116931	116932	Intergenic	1	-
chrII	116996	116997	Intergenic	1	-
chrII	117527	117528	Intergenic	1	+
chrII	117626	117627	Promoter-proximal	1	+
chrII	117631	117632	Promoter-proximal	1	+
chrII	117781	117782	Gene-body	1	+
chrII	124594	124595	Gene-body	1	-
chrII	124604	124605	Gene-body	1	-
chrII	124644	124645	Gene-body	1	-
chrII	124680	124681	Promoter-proximal	1	-
chrII	124712	124713	Promoter-proximal	1	-
chrII	124783	124784	Intergenic	1	-
chrII	124796	124797	Intergenic	1	-
chrII	125066	125067	Intergenic	1	+
chrII	125134	125135	Promoter-proximal	1	+
chrII	125153	125154	Promoter-proximal	1	+
chrII	125221	125222	Promoter-proximal	1	+
chrII	125269	125270	Gene-body	1	+
chrII	131870	131871	Gene-body	1	-
chrII	131957	131958	Promoter-proximal	1	-
chrII	131999	132000	Promoter-proximal	1	-
chrII	132007	132008	Promoter-proximal	1	-
chrII	132103	132104	Intergenic	1	-
chrII	132124	132125	Intergenic	1	-
chrII	132163	132164	Intergenic	1	-
chrII	132174	132175	Intergenic	1	-
chrII	139149	139150	Gene-body	1	-
chrII	139438	139439	Gene-body	1	-
chrII	139477	139478	Gene-body	1	-
chrII	139965	139966	Gene-body	1	-
chrII	140066	140067	Gene-body	1	-
chrII	140130	140131	Gene-body	1	-
chrII	140160	140161	Promoter-proximal	1	-
chrII	140167	140168	Promoter-proximal	1	-
chrII	140192	140193	Promoter-proximal	1	-
chrII	140210	140211	Promoter-proximal	1	-
chrII	140273	140274	Intergenic	1	-
chrII	141032	141033	Intergenic	1	+
chrII	141229	141230	Intergenic	1	+
chrII	141246	141247	Intergenic	1	+
chrII	141294	141295	Promoter-proximal	1	+
chrII	141324	141325	Promoter-proximal	1	+
chrII	141328	141329	Promoter-proximal	1	+
chrII	141379	141380	Gene-body	1	+
chrII	141390	141391	Gene-body	1	+
chrII	141439	141440	Gene-body	1	+
chrII	141445	141446	Gene-body	1	+
chrII	141450	141451	Gene-body	1	+
chrII	141481	141482	Gene-body	1	+
chrII	141565	141566	Gene-body	1	+
chrII	141598	141599	Gene-body	1	+
chrII	141619	141620	Gene-body	1	+
chrII	141652	141653	Gene-body	1	+
chrII	141668	141669	Gene-body	1	+
chrII	141709	141710	Gene-body	1	+
chrII	141831	141832	Gene-body	1	+
chrII	141927	141928	Gene-body	1	+
chrII	141931	141932	Gene-body	1	+
chrII	142594	142595	Gene-body	1	-
chrII	142596	142597	Gene-body	1	-
chrII	142600	142601	Gene-body	1	-
chrII	142630	142631	Gene-body	1	-
chrII	142656	142657	Gene-body	1	-
chrII	142749	142750	Gene-body	1	-
chrII	142843	142844	Promoter-proximal	1	-
chrII	144377	144378	Gene-body	1	-
chrII	144468	144469	Gene-body	1	-
chrII	144476	144477	Gene-body	1	-
chrII	144642	144643	Gene-body	1	-
chrII	144722	144723	Gene-body	1	-
chrII	144827	144828	Gene-body	1	-
chrII	145022	145023	Gene-body	1	-
chrII	145028	145029	Gene-body	1	-
chrII	145059	145060	Gene-body	1	-
chrII	145081	145082	Gene-body	1	-
chrII	145125	145126	Gene-body	1	-
chrII	145133	145134	Gene-body	1	-
chrII	145214	145215	Gene-body	1	-
chrII	145219	145220	Gene-body	1	-
chrII	145284	145285	Gene-body	1	-
chrII	145327	145328	Gene-body	1	-
chrII	145340	145341	Gene-body	1	-
chrII	145369	145370	Gene-body	1	-
chrII	145373	145374	Gene-body	1	-
chrII	145416	145417	Gene-body	1	-
chrII	145425	145426	Gene-body	1	-
chrII	145474	145475	Gene-body	1	-
chrII	145484	145485	Gene-body	1	-
chrII	145527	145528	Gene-body	1	-
chrII	145540	145541	Gene-body	1	-
chrII	145560	145561	Gene-body	1	-
chrII	145564	145565	Gene-body	1	-
chrII	145580	145581	Gene-body	1	-
chrII	145591	145592	Gene-body	1	-
chrII	145595	145596	Gene-body	1	-
chrII	145605	145606	Gene-body	1	-
chrII	145640	145641	Promoter-proximal	1	-
chrII	145652	145653	Promoter-proximal	1	-
chrII	145655	145656	Promoter-proximal	1	-
chrII	145702	145703	Promoter-proximal	1	-
chrII	145740	145741	Intergenic	1	-
chrII	146157	146158	Intergenic	1	+
chrII	146163	146164	Intergenic	1	+
chrII	146167	146168	Intergenic	1	+
chrII	146194	146195	Promoter-proximal	1	+
chrII	146207	146208	Promoter-proximal	1	+
chrII	146256	146257	Promoter-proximal	1	+
chrII	146402	146403	Gene-body	1	+
chrII	146432	146433	Gene-body	1	+
chrII	146460	146461	Gene-body	1	+
chrII	146750	146751	Gene-body	1	+
chrII	151008	151009	Gene-body	1	-
chrII	151027	151028	Gene-body	1	-
chrII	151035	151036	Gene-body	1	-
chrII	151111	151112	Gene-body	1	-
chrII	151150	151151	Promoter-proximal	1	-
chrII	159377	159378	Gene-body	1	-
chrII	159427	159428	Gene-body	1	-
chrII	159478	159479	Gene-body	1	-
chrII	159560	159561	Gene-body	1	-
chrII	159596	159597	Promoter-proximal	1	-
chrII	159617	159618	Promoter-proximal	1	-
chrII	159629	159630	Promoter-proximal	1	-
chrII	159635	159636	Promoter-proximal	1	-
chrII	160429	160430	Gene-body	1	+
chrII	161229	161230	Gene-body	1	+
chrII	162913	162914	Intergenic	1	-
chrII	163085	163086	Gene-body	1	-
chrII	163111	163112	Gene-body	1	-
chrII	163177	163178	Gene-body	1	-
chrII	163234	163235	Gene-body	1	-
chrII	163245	163246	Gene-body	1	-
chrII	163290	163291	Gene-body	1	-
chrII	163322	163323	Gene-body	1	-
chrII	163390	163391	Gene-body	1	-
chrII	163399	163400	Gene-body	1	-
chrII	163445	163446	Gene-body	1	-
chrII	163503	163504	Gene-body	1	-
chrII	163593	163594	Gene-body	1	-
chrII	163638	163639	Gene-body	1	-
chrII	163764	163765	Gene-body	1	-
chrII	163789	163790	Gene-body	1	-
chrII	163937	163938	Promoter-proximal	1	-
chrII	163969	163970	Promoter-proximal	1	-
chrII	164010	164011	Intergenic	1	-
chrII	164044	164045	Intergenic	1	-
chrII	164073	164074	Intergenic	1	-
chrII	164086	164087	Intergenic	1	-
chrII	164744	164745	Promoter-proximal	1	-
chrII	164756	164757	Promoter-proximal	1	-
chrII	166102	166103	Intergenic	1	+
chrII	166135	166136	Promoter-proximal	1	+
chrII	167295	167296	Intergenic	1	-
chrII	167302	167303	Intergenic	1	-
chrII	167456	167457	Intergenic	1	-
chrII	167605	167606	Gene-body	1	-
chrII	167631	167632	Gene-body	1	-
chrII	167636	167637	Gene-body	1	-
chrII	167722	167723	Gene-body	1	-
chrII	167727	167728	Gene-body	1	-
chrII	167764	167765	Promoter-proximal	1	-
chrII	167784	167785	Promoter-proximal	1	-
chrII	167800	167801	Promoter-proximal	1	-
chrII	167807	167808	Promoter-proximal	1	-
chrII	168423	168424	Promoter-proximal	1	+
chrII	168439	168440	Promoter-proximal	1	+
chrII	168456	168457	Promoter-proximal	1	+
chrII	168469	168470	Promoter-proximal	1	+
chrII	168479	168480	Promoter-proximal	1	+
chrII	168504	168505	Promoter-proximal	1	+
chrII	168506	168507	Promoter-proximal	1	+
chrII	168508	168509	Promoter-proximal	1	+
chrII	168510	168511	Promoter-proximal	1	+
chrII	168531	168532	Gene-body	1	+
chrII	168560	168561	Gene-body	1	+
chrII	168566	168567	Gene-body	1	+
chrII	168568	168569	Gene-body	1	+
chrII	168570	168571	Gene-body	1	+
chrII	168581	168582	Gene-body	1	+
chrII	168598	168599	Gene-body	1	+
chrII	168600	168601	Gene-body	1	+
chrII	168628	168629	Gene-body	1	+
chrII	168662	168663	Gene-body	1	+
chrII	168683	168684	Gene-body	1	+
chrII	168694	168695	Gene-body	1	+
chrII	168715	168716	Gene-body	1	+
chrII	168728	168729	Gene-body	1	+
chrII	168733	168734	Gene-body	1	+
chrII	168740	168741	Gene-body	1	+
chrII	168760	168761	Gene-body	1	+
chrII	168768	168769	Gene-body	1	+
chrII	168810	168811	Gene-body	1	+
chrII	168915	168916	Gene-body	1	+
chrII	168953	168954	Gene-body	1	+
chrII	168966	168967	Gene-body	1	+
chrII	169079	169080	Gene-body	1	+
chrII	169112	169113	Gene-body	1	+
chrII	169140	169141	Gene-body	1	+
chrII	169162	169163	Gene-body	1	+
chrII	169191	169192	Gene-body	1	+
chrII	169245	169246	Gene-body	1	+
chrII	169365	169366	Gene-body	1	+
chrII	169424	169425	Intergenic	1	+
chrII	169435	169436	Intergenic	1	+
chrII	169493	169494	Intergenic	1	+
chrII	169498	169499	Intergenic	1	+
chrII	169503	169504	Intergenic	1	+
chrII	169506	169507	Intergenic	1	+
chrII	169517	169518	Intergenic	1	+
chrII	169523	169524	Intergenic	1	+
chrII	169525	169526	Intergenic	1	+
chrII	169527	169528	Intergenic	1	+
chrII	170613	170614	Intergenic	1	+
chrII	170622	170623	Intergenic	1	+
chrII	170675	170676	Promoter-proximal	1	+
chrII	170781	170782	Gene-body	1	+
chrII	171015	171016	Gene-body	1	+
chrII	171019	171020	Gene-body	1	+
chrII	171077	171078	Intergenic	1	-
chrII	171251	171252	Intergenic	1	+
chrII	171542	171543	Promoter-proximal	1	+
chrII	171610	171611	Gene-body	1	+
chrII	172533	172534	Intergenic	1	+
chrII	172562	172563	Promoter-proximal	1	+
chrII	172630	172631	Promoter-proximal	1	+
chrII	172861	172862	Gene-body	1	+
chrII	172915	172916	Gene-body	1	+
chrII	172953	172954	Gene-body	1	+
chrII	173320	173321	Gene-body	1	+
chrII	177349	177350	Gene-body	1	-
chrII	177494	177495	Promoter-proximal	1	-
chrII	181069	181070	Gene-body	1	-
chrII	181199	181200	Promoter-proximal	1	-
chrII	181236	181237	Promoter-proximal	1	-
chrII	181256	181257	Promoter-proximal	1	-
chrII	181274	181275	Promoter-proximal	1	-
chrII	181305	181306	Intergenic	1	-
chrII	181415	181416	Intergenic	1	-
chrII	181756	181757	Gene-body	1	-
chrII	181850	181851	Gene-body	1	-
chrII	181911	181912	Gene-body	1	-
chrII	182030	182031	Promoter-proximal	1	-
chrII	182385	182386	Intergenic	1	+
chrII	182465	182466	Promoter-proximal	1	+
chrII	182481	182482	Promoter-proximal	1	+
chrII	182504	182505	Gene-body	1	+
chrII	182959	182960	Gene-body	1	+
chrII	186048	186049	Gene-body	1	-
chrII	186262	186263	Gene-body	1	-
chrII	186450	186451	Promoter-proximal	1	-
chrII	191411	191412	Gene-body	1	-
chrII	191672	191673	Intergenic	1	-
chrII	191680	191681	Intergenic	1	-
chrII	192038	192039	Intergenic	1	+
chrII	192142	192143	Intergenic	1	+
chrII	192197	192198	Intergenic	1	+
chrII	192474	192475	Promoter-proximal	1	+
chrII	192480	192481	Promoter-proximal	1	+
chrII	192511	192512	Promoter-proximal	1	+
chrII	192514	192515	Promoter-proximal	1	+
chrII	192544	192545	Promoter-proximal	1	+
chrII	192552	192553	Gene-body	1	+
chrII	192579	192580	Gene-body	1	+
chrII	192587	192588	Gene-body	1	+
chrII	192618	192619	Gene-body	1	+
chrII	193655	193656	Intergenic	1	+
chrII	197522	197523	Intergenic	1	+
chrII	197572	197573	Intergenic	1	+
chrII	197599	197600	Intergenic	1	+
chrII	197603	197604	Intergenic	1	+
chrII	201348	201349	Gene-body	1	-
chrII	201690	201691	Promoter-proximal	1	-
chrII	201709	201710	Promoter-proximal	1	-
chrII	201717	201718	Promoter-proximal	1	-
chrII	201741	201742	Promoter-proximal	1	-
chrII	201909	201910	Intergenic	1	-
chrII	202017	202018	Intergenic	1	-
chrII	203548	203549	Promoter-proximal	1	+
chrII	203582	203583	Promoter-proximal	1	+
chrII	203942	203943	Gene-body	1	+
chrII	203953	203954	Gene-body	1	+
chrII	207210	207211	Promoter-proximal	1	+
chrII	207266	207267	Promoter-proximal	1	+
chrII	207415	207416	Gene-body	1	+
chrII	207831	207832	Gene-body	1	+
chrII	215758	215759	Gene-body	1	-
chrII	215800	215801	Gene-body	1	-
chrII	216099	216100	Gene-body	1	-
chrII	216144	216145	Gene-body	1	-
chrII	216211	216212	Gene-body	1	-
chrII	216337	216338	Promoter-proximal	1	-
chrII	216343	216344	Promoter-proximal	1	-
chrII	216365	216366	Promoter-proximal	1	-
chrII	216385	216386	Intergenic	1	-
chrII	216414	216415	Intergenic	1	-
chrII	216582	216583	Intergenic	1	-
chrII	216626	216627	Gene-body	1	-
chrII	216774	216775	Gene-body	1	-
chrII	216822	216823	Gene-body	1	-
chrII	216831	216832	Gene-body	1	-
chrII	216887	216888	Gene-body	1	-
chrII	216942	216943	Gene-body	1	-
chrII	216960	216961	Gene-body	1	-
chrII	216964	216965	Gene-body	1	-
chrII	217061	217062	Promoter-proximal	1	-
chrII	217103	217104	Promoter-proximal	1	-
chrII	217108	217109	Promoter-proximal	1	-
chrII	220387	220388	Intergenic	1	-
chrII	220830	220831	Intergenic	1	-
chrII	220832	220833	Intergenic	1	-
chrII	220844	220845	Intergenic	1	-
chrII	220883	220884	Intergenic	1	-
chrII	220896	220897	Intergenic	1	-
chrII	220918	220919	Intergenic	1	-
chrII	220983	220984	Intergenic	1	-
chrII	221021	221022	Intergenic	1	-
chrII	221372	221373	Undetermined	1	+
chrII	221374	221375	Undetermined	1	+
chrII	221378	221379	Undetermined	1	+
chrII	221520	221521	Undetermined	1	+
chrII	227089	227090	Intergenic	1	+
chrII	227091	227092	Intergenic	1	+
chrII	227094	227095	Intergenic	1	+
chrII	227096	227097	Intergenic	1	+
chrII	227119	227120	Intergenic	1	+
chrII	227635	227636	Intergenic	1	+
chrII	227673	227674	Promoter-proximal	1	+
chrII	227696	227697	Promoter-proximal	1	+
chrII	227701	227702	Promoter-proximal	1	+
chrII	227746	227747	Gene-body	1	+
chrII	227801	227802	Gene-body	1	+
chrII	227950	227951	Gene-body	1	+
chrII	228047	228048	Gene-body	1	+
chrII	228192	228193	Gene-body	1	+
chrII	228289	228290	Gene-body	1	+
chrII	228328	228329	Gene-body	1	+
chrII	228841	228842	Gene-body	1	+
chrII	229571	229572	Gene-body	1	+
chrII	235125	235126	Intergenic	1	-
chrII	235142	235143	Intergenic	1	-
chrII	235185	235186	Intergenic	1	-
chrII	235192	235193	Intergenic	1	-
chrII	235246	235247	Intergenic	1	-
chrII	235292	235293	Intergenic	1	-
chrII	235319	235320	Intergenic	1	-
chrII	235329	235330	Intergenic	1	-
chrII	235347	235348	Intergenic	1	-
chrII	235396	235397	Gene-body	1	-
chrII	235427	235428	Gene-body	1	-
chrII	235435	235436	Gene-body	1	-
chrII	235455	235456	Gene-body	1	-
chrII	235472	235473	Gene-body	1	-
chrII	235482	235483	Gene-body	1	-
chrII	235498	235499	Gene-body	1	-
chrII	235518	235519	Gene-body	1	-
chrII	235527	235528	Gene-body	1	-
chrII	235541	235542	Gene-body	1	-
chrII	235575	235576	Gene-body	1	-
chrII	235580	235581	Gene-body	1	-
chrII	235584	235585	Gene-body	1	-
chrII	235586	235587	Gene-body	1	-
chrII	235589	235590	Gene-body	1	-
chrII	235618	235619	Gene-body	1	-
chrII	235629	235630	Gene-body	1	-
chrII	235633	235634	Gene-body	1	-
chrII	235637	235638	Gene-body	1	-
chrII	235639	235640	Gene-body	1	-
chrII	235652	235653	Gene-body	1	-
chrII	235676	235677	Gene-body	1	-
chrII	235686	235687	Gene-body	1	-
chrII	235701	235702	Promoter-proximal	1	-
chrII	235708	235709	Promoter-proximal	1	-
chrII	235724	235725	Promoter-proximal	1	-
chrII	235770	235771	Promoter-proximal	1	-
chrII	235775	235776	Promoter-proximal	1	-
chrII	235779	235780	Promoter-proximal	1	-
chrII	235858	235859	Intergenic	1	-
chrII	235879	235880	Intergenic	1	-
chrII	235894	235895	Intergenic	1	-
chrII	236457	236458	Intergenic	1	+
chrII	236482	236483	Intergenic	1	+
chrII	236488	236489	Intergenic	1	+
chrII	236490	236491	Intergenic	1	+
chrII	236517	236518	Promoter-proximal	1	+
chrII	236534	236535	Promoter-proximal	1	+
chrII	236542	236543	Promoter-proximal	1	+
chrII	236557	236558	Promoter-proximal	1	+
chrII	236581	236582	Promoter-proximal	1	+
chrII	236597	236598	Gene-body	1	+
chrII	236602	236603	Gene-body	1	+
chrII	236606	236607	Gene-body	1	+
chrII	236610	236611	Gene-body	1	+
chrII	236621	236622	Gene-body	1	+
chrII	236623	236624	Gene-body	1	+
chrII	236662	236663	Gene-body	1	+
chrII	236675	236676	Gene-body	1	+
chrII	236705	236706	Gene-body	1	+
chrII	236732	236733	Gene-body	1	+
chrII	236774	236775	Gene-body	1	+
chrII	236811	236812	Gene-body	1	+
chrII	236845	236846	Gene-body	1	+
chrII	236848	236849	Gene-body	1	+
chrII	236852	236853	Gene-body	1	+
chrII	236901	236902	Intergenic	1	+
chrII	236904	236905	Intergenic	1	+
chrII	237019	237020	Intergenic	1	+
chrII	237031	237032	Intergenic	1	+
chrII	237120	237121	Intergenic	1	+
chrII	237127	237128	Intergenic	1	+
chrII	237142	237143	Intergenic	1	+
chrII	237147	237148	Intergenic	1	+
chrII	241231	241232	Promoter-proximal	1	-
chrII	241283	241284	Intergenic	1	-
chrII	241891	241892	Gene-body	1	-
chrII	241975	241976	Gene-body	1	-
chrII	241995	241996	Gene-body	1	-
chrII	242054	242055	Gene-body	1	-
chrII	242083	242084	Gene-body	1	-
chrII	242149	242150	Gene-body	1	-
chrII	242161	242162	Gene-body	1	-
chrII	242209	242210	Gene-body	1	-
chrII	242222	242223	Gene-body	1	-
chrII	242249	242250	Gene-body	1	-
chrII	242274	242275	Gene-body	1	-
chrII	242346	242347	Gene-body	1	-
chrII	242353	242354	Gene-body	1	-
chrII	242358	242359	Gene-body	1	-
chrII	242400	242401	Gene-body	1	-
chrII	242417	242418	Gene-body	1	-
chrII	242477	242478	Promoter-proximal	1	-
chrII	242479	242480	Promoter-proximal	1	-
chrII	242485	242486	Promoter-proximal	1	-
chrII	242523	242524	Promoter-proximal	1	-
chrII	242549	242550	Promoter-proximal	1	-
chrII	242551	242552	Promoter-proximal	1	-
chrII	242557	242558	Promoter-proximal	1	-
chrII	242994	242995	Gene-body	1	+
chrII	245421	245422	Gene-body	1	-
chrII	245554	245555	Gene-body	1	-
chrII	245993	245994	Promoter-proximal	1	+
chrII	246109	246110	Gene-body	1	+
chrII	246296	246297	Gene-body	1	+
chrII	254385	254386	Intergenic	1	-
chrII	254564	254565	Intergenic	1	-
chrII	254678	254679	Intergenic	1	-
chrII	254688	254689	Intergenic	1	-
chrII	254693	254694	Intergenic	1	-
chrII	254758	254759	Intergenic	1	-
chrII	254766	254767	Intergenic	1	-
chrII	254821	254822	Intergenic	1	-
chrII	255022	255023	Intergenic	1	-
chrII	255094	255095	Intergenic	1	-
chrII	255112	255113	Intergenic	1	-
chrII	255117	255118	Intergenic	1	-
chrII	255143	255144	Intergenic	1	-
chrII	255159	255160	Intergenic	1	-
chrII	255163	255164	Intergenic	1	-
chrII	255165	255166	Intergenic	1	-
chrII	255234	255235	Intergenic	1	-
chrII	255241	255242	Intergenic	1	-
chrII	255259	255260	Intergenic	1	-
chrII	255290	255291	Intergenic	1	-
chrII	255326	255327	Intergenic	1	-
chrII	255333	255334	Intergenic	1	-
chrII	255349	255350	Intergenic	1	-
chrII	255360	255361	Intergenic	1	-
chrII	255379	255380	Gene-body	1	-
chrII	255442	255443	Gene-body	1	-
chrII	255447	255448	Gene-body	1	-
chrII	255475	255476	Gene-body	1	-
chrII	255490	255491	Gene-body	1	-
chrII	255492	255493	Gene-body	1	-
chrII	255563	255564	Gene-body	1	-
chrII	255572	255573	Gene-body	1	-
chrII	255585	255586	Promoter-proximal	1	-
chrII	255596	255597	Promoter-proximal	1	-
chrII	255598	255599	Promoter-proximal	1	-
chrII	255603	255604	Promoter-proximal	1	-
chrII	255640	255641	Promoter-proximal	1	-
chrII	255643	255644	Promoter-proximal	1	-
chrII	255647	255648	Promoter-proximal	1	-
chrII	255659	255660	Promoter-proximal	1	-
chrII	255683	255684	Promoter-proximal	1	-
chrII	256345	256346	Promoter-proximal	1	+
chrII	256370	256371	Promoter-proximal	1	+
chrII	256372	256373	Promoter-proximal	1	+
chrII	256376	256377	Promoter-proximal	1	+
chrII	256380	256381	Promoter-proximal	1	+
chrII	256397	256398	Promoter-proximal	1	+
chrII	256403	256404	Promoter-proximal	1	+
chrII	256422	256423	Promoter-proximal	1	+
chrII	256435	256436	Gene-body	1	+
chrII	256474	256475	Gene-body	1	+
chrII	256502	256503	Gene-body	1	+
chrII	256512	256513	Gene-body	1	+
chrII	256530	256531	Gene-body	1	+
chrII	256535	256536	Gene-body	1	+
chrII	256540	256541	Gene-body	1	+
chrII	256544	256545	Gene-body	1	+
chrII	256548	256549	Gene-body	1	+
chrII	256550	256551	Gene-body	1	+
chrII	256602	256603	Gene-body	1	+
chrII	256626	256627	Gene-body	1	+
chrII	256635	256636	Gene-body	1	+
chrII	256639	256640	Gene-body	1	+
chrII	256649	256650	Gene-body	1	+
chrII	256673	256674	Gene-body	1	+
chrII	256679	256680	Gene-body	1	+
chrII	256687	256688	Gene-body	1	+
chrII	256696	256697	Gene-body	1	+
chrII	256700	256701	Gene-body	1	+
chrII	256712	256713	Gene-body	1	+
chrII	256719	256720	Gene-body	1	+
chrII	256726	256727	Gene-body	1	+
chrII	256734	256735	Gene-body	1	+
chrII	256759	256760	Intergenic	1	+
chrII	256793	256794	Intergenic	1	+
chrII	256803	256804	Intergenic	1	+
chrII	256834	256835	Intergenic	1	+
chrII	256863	256864	Intergenic	1	+
chrII	256893	256894	Intergenic	1	+
chrII	256930	256931	Intergenic	1	-
chrII	256934	256935	Intergenic	1	+
chrII	256959	256960	Intergenic	1	+
chrII	256962	256963	Intergenic	1	+
chrII	257007	257008	Intergenic	1	+
chrII	257014	257015	Intergenic	1	-
chrII	257045	257046	Intergenic	1	-
chrII	257138	257139	Gene-body	1	-
chrII	257205	257206	Gene-body	1	-
chrII	257346	257347	Gene-body	1	-
chrII	257421	257422	Gene-body	1	-
chrII	257423	257424	Gene-body	1	-
chrII	257431	257432	Gene-body	1	-
chrII	257590	257591	Gene-body	1	-
chrII	257641	257642	Gene-body	1	-
chrII	257670	257671	Gene-body	1	-
chrII	257694	257695	Gene-body	1	-
chrII	257747	257748	Gene-body	1	-
chrII	257755	257756	Gene-body	1	-
chrII	257791	257792	Gene-body	1	-
chrII	257803	257804	Gene-body	1	-
chrII	257812	257813	Gene-body	1	-
chrII	257814	257815	Gene-body	1	-
chrII	257839	257840	Gene-body	1	-
chrII	257855	257856	Gene-body	1	-
chrII	257865	257866	Gene-body	1	-
chrII	257873	257874	Gene-body	1	-
chrII	257907	257908	Promoter-proximal	1	-
chrII	257949	257950	Promoter-proximal	1	-
chrII	266416	266417	Intergenic	1	+
chrII	266541	266542	Intergenic	1	+
chrII	267508	267509	Intergenic	1	-
chrII	269006	269007	Gene-body	1	-
chrII	269044	269045	Gene-body	1	-
chrII	269165	269166	Gene-body	1	-
chrII	269207	269208	Gene-body	1	-
chrII	269276	269277	Gene-body	1	-
chrII	269288	269289	Gene-body	1	-
chrII	269335	269336	Gene-body	1	-
chrII	269339	269340	Gene-body	1	-
chrII	269348	269349	Gene-body	1	-
chrII	269363	269364	Gene-body	1	-
chrII	269527	269528	Intergenic	1	-
chrII	270265	270266	Promoter-proximal	1	+
chrII	270272	270273	Promoter-proximal	1	+
chrII	270290	270291	Promoter-proximal	1	+
chrII	271694	271695	Gene-body	1	-
chrII	273160	273161	Gene-body	1	-
chrII	273305	273306	Gene-body	1	-
chrII	273397	273398	Gene-body	1	-
chrII	273473	273474	Gene-body	1	-
chrII	273479	273480	Gene-body	1	-
chrII	273491	273492	Gene-body	1	-
chrII	273594	273595	Gene-body	1	-
chrII	273628	273629	Promoter-proximal	1	-
chrII	273638	273639	Promoter-proximal	1	-
chrII	273673	273674	Promoter-proximal	1	-
chrII	273718	273719	Intergenic	1	-
chrII	283786	283787	Promoter-proximal	1	+
chrII	283895	283896	Gene-body	1	+
chrII	287205	287206	Gene-body	1	-
chrII	287344	287345	Gene-body	1	-
chrII	287588	287589	Gene-body	1	-
chrII	287643	287644	Gene-body	1	-
chrII	287808	287809	Gene-body	1	-
chrII	287847	287848	Promoter-proximal	1	-
chrII	287905	287906	Promoter-proximal	1	-
chrII	287936	287937	Intergenic	1	-
chrII	287956	287957	Intergenic	1	-
chrII	287990	287991	Intergenic	1	-
chrII	287997	287998	Intergenic	1	-
chrII	290533	290534	Intergenic	1	-
chrII	290786	290787	Gene-body	1	-
chrII	290928	290929	Gene-body	1	-
chrII	290964	290965	Gene-body	1	-
chrII	290975	290976	Gene-body	1	-
chrII	291187	291188	Gene-body	1	-
chrII	291194	291195	Gene-body	1	-
chrII	291244	291245	Gene-body	1	-
chrII	291315	291316	Gene-body	1	-
chrII	291370	291371	Gene-body	1	-
chrII	291377	291378	Gene-body	1	-
chrII	291455	291456	Gene-body	1	-
chrII	291479	291480	Gene-body	1	-
chrII	291569	291570	Gene-body	1	-
chrII	291637	291638	Gene-body	1	-
chrII	291646	291647	Gene-body	1	-
chrII	291667	291668	Gene-body	1	-
chrII	291691	291692	Gene-body	1	-
chrII	291699	291700	Gene-body	1	-
chrII	291721	291722	Gene-body	1	-
chrII	291723	291724	Gene-body	1	-
chrII	291733	291734	Gene-body	1	-
chrII	291747	291748	Gene-body	1	-
chrII	291749	291750	Gene-body	1	-
chrII	291768	291769	Promoter-proximal	1	-
chrII	291783	291784	Promoter-proximal	1	-
chrII	291792	291793	Promoter-proximal	1	-
chrII	291814	291815	Promoter-proximal	1	-
chrII	291820	291821	Promoter-proximal	1	-
chrII	291838	291839	Promoter-proximal	1	-
chrII	292599	292600	Intergenic	1	+
chrII	292602	292603	Intergenic	1	+
chrII	292647	292648	Intergenic	1	+
chrII	295863	295864	Gene-body	1	-
chrII	295868	295869	Gene-body	1	-
chrII	296330	296331	Intergenic	1	+
chrII	297596	297597	Gene-body	1	-
chrII	297698	297699	Promoter-proximal	1	-
chrII	299775	299776	Intergenic	1	-
chrII	300178	300179	Promoter-proximal	1	+
chrII	300186	300187	Promoter-proximal	1	+
chrII	300205	300206	Promoter-proximal	1	+
chrII	300260	300261	Promoter-proximal	1	+
chrII	300284	300285	Gene-body	1	+
chrII	300288	300289	Gene-body	1	+
chrII	300294	300295	Gene-body	1	+
chrII	300581	300582	Gene-body	1	+
chrII	301000	301001	Gene-body	1	+
chrII	301026	301027	Gene-body	1	+
chrII	301059	301060	Gene-body	1	+
chrII	301150	301151	Gene-body	1	+
chrII	301256	301257	Intergenic	1	+
chrII	301274	301275	Intergenic	1	+
chrII	301327	301328	Intergenic	1	+
chrII	301389	301390	Intergenic	1	+
chrII	301420	301421	Intergenic	1	+
chrII	301427	301428	Intergenic	1	+
chrII	301475	301476	Intergenic	1	+
chrII	304644	304645	Intergenic	1	-
chrII	305060	305061	Gene-body	1	-
chrII	305176	305177	Gene-body	1	-
chrII	305208	305209	Gene-body	1	-
chrII	305335	305336	Gene-body	1	-
chrII	305348	305349	Gene-body	1	-
chrII	305373	305374	Gene-body	1	-
chrII	305417	305418	Gene-body	1	-
chrII	305468	305469	Gene-body	1	-
chrII	305481	305482	Gene-body	1	-
chrII	305527	305528	Gene-body	1	-
chrII	305576	305577	Gene-body	1	-
chrII	305594	305595	Gene-body	1	-
chrII	305599	305600	Gene-body	1	-
chrII	305623	305624	Gene-body	1	-
chrII	305642	305643	Gene-body	1	-
chrII	305645	305646	Gene-body	1	-
chrII	305655	305656	Gene-body	1	-
chrII	305682	305683	Gene-body	1	-
chrII	305711	305712	Gene-body	1	-
chrII	305746	305747	Gene-body	1	-
chrII	305778	305779	Gene-body	1	-
chrII	305816	305817	Gene-body	1	-
chrII	305860	305861	Gene-body	1	-
chrII	305870	305871	Gene-body	1	-
chrII	305882	305883	Promoter-proximal	1	-
chrII	305887	305888	Promoter-proximal	1	-
chrII	305924	305925	Promoter-proximal	1	-
chrII	305928	305929	Promoter-proximal	1	-
chrII	306326	306327	Intergenic	1	+
chrII	306383	306384	Intergenic	1	+
chrII	306416	306417	Intergenic	1	+
chrII	306428	306429	Gene-body	1	-
chrII	306510	306511	Intergenic	1	+
chrII	306816	306817	Gene-body	1	-
chrII	307116	307117	Intergenic	1	-
chrII	307118	307119	Intergenic	1	-
chrII	307120	307121	Intergenic	1	-
chrII	307184	307185	Intergenic	1	-
chrII	307187	307188	Intergenic	1	-
chrII	307198	307199	Intergenic	1	-
chrII	307214	307215	Intergenic	1	-
chrII	307218	307219	Intergenic	1	-
chrII	307236	307237	Intergenic	1	-
chrII	307252	307253	Intergenic	1	-
chrII	307275	307276	Intergenic	1	-
chrII	307287	307288	Intergenic	1	-
chrII	307296	307297	Intergenic	1	-
chrII	307632	307633	Intergenic	1	+
chrII	307709	307710	Intergenic	1	+
chrII	307716	307717	Intergenic	1	+
chrII	307731	307732	Intergenic	1	+
chrII	307740	307741	Intergenic	1	+
chrII	307743	307744	Intergenic	1	+
chrII	307745	307746	Intergenic	1	+
chrII	307751	307752	Intergenic	1	+
chrII	307784	307785	Intergenic	1	+
chrII	307837	307838	Intergenic	1	+
chrII	307913	307914	Intergenic	1	+
chrII	307939	307940	Intergenic	1	+
chrII	307980	307981	Intergenic	1	+
chrII	307994	307995	Intergenic	1	+
chrII	308037	308038	Intergenic	1	+
chrII	308073	308074	Intergenic	1	+
chrII	308223	308224	Intergenic	1	+
chrII	308752	308753	Intergenic	1	+
chrII	308850	308851	Intergenic	1	+
chrII	308870	308871	Intergenic	1	+
chrII	309588	309589	Gene-body	1	-
chrII	309663	309664	Gene-body	1	-
chrII	309805	309806	Gene-body	1	-
chrII	309813	309814	Gene-body	1	-
chrII	309889	309890	Gene-body	1	-
chrII	309999	310000	Gene-body	1	-
chrII	310062	310063	Gene-body	1	-
chrII	310081	310082	Gene-body	1	-
chrII	310146	310147	Gene-body	1	-
chrII	310150	310151	Gene-body	1	-
chrII	310178	310179	Gene-body	1	-
chrII	310210	310211	Gene-body	1	-
chrII	310213	310214	Promoter-proximal	1	-
chrII	310243	310244	Promoter-proximal	1	-
chrII	310254	310255	Promoter-proximal	1	-
chrII	310274	310275	Promoter-proximal	1	-
chrII	310426	310427	Intergenic	1	-
chrII	311225	311226	Gene-body	1	-
chrII	311295	311296	Gene-body	1	-
chrII	311422	311423	Promoter-proximal	1	-
chrII	311926	311927	Promoter-proximal	1	+
chrII	311985	311986	Promoter-proximal	1	+
chrII	312039	312040	Gene-body	1	+
chrII	315574	315575	Intergenic	1	+
chrII	315599	315600	Promoter-proximal	1	+
chrII	315658	315659	Promoter-proximal	1	+
chrII	315660	315661	Promoter-proximal	1	+
chrII	315663	315664	Promoter-proximal	1	+
chrII	315671	315672	Promoter-proximal	1	+
chrII	315802	315803	Gene-body	1	+
chrII	315953	315954	Gene-body	1	+
chrII	318274	318275	Promoter-proximal	1	+
chrII	318304	318305	Promoter-proximal	1	+
chrII	318318	318319	Promoter-proximal	1	+
chrII	318347	318348	Promoter-proximal	1	+
chrII	318565	318566	Gene-body	1	+
chrII	321355	321356	Gene-body	1	-
chrII	321531	321532	Promoter-proximal	1	-
chrII	321561	321562	Promoter-proximal	1	-
chrII	323322	323323	Gene-body	1	-
chrII	323590	323591	Gene-body	1	-
chrII	323655	323656	Gene-body	1	-
chrII	323972	323973	Intergenic	1	-
chrII	323977	323978	Intergenic	1	-
chrII	324748	324749	Intergenic	1	+
chrII	326528	326529	Intergenic	1	+
chrII	326560	326561	Intergenic	1	+
chrII	326585	326586	Intergenic	1	+
chrII	332855	332856	Promoter-proximal	1	+
chrII	332875	332876	Promoter-proximal	1	+
chrII	332877	332878	Promoter-proximal	1	+
chrII	332899	332900	Promoter-proximal	1	+
chrII	332904	332905	Promoter-proximal	1	+
chrII	332927	332928	Promoter-proximal	1	+
chrII	332947	332948	Gene-body	1	+
chrII	332950	332951	Gene-body	1	+
chrII	332986	332987	Gene-body	1	+
chrII	333010	333011	Gene-body	1	+
chrII	333031	333032	Gene-body	1	+
chrII	333037	333038	Gene-body	1	+
chrII	333124	333125	Gene-body	1	+
chrII	333128	333129	Gene-body	1	+
chrII	333130	333131	Gene-body	1	+
chrII	333136	333137	Gene-body	1	+
chrII	333140	333141	Gene-body	1	+
chrII	333220	333221	Gene-body	1	+
chrII	333228	333229	Gene-body	1	+
chrII	333247	333248	Gene-body	1	+
chrII	333326	333327	Gene-body	1	+
chrII	333328	333329	Gene-body	1	+
chrII	333439	333440	Gene-body	1	+
chrII	333450	333451	Gene-body	1	+
chrII	333493	333494	Gene-body	1	+
chrII	333723	333724	Gene-body	1	+
chrII	333733	333734	Gene-body	1	+
chrII	333801	333802	Gene-body	1	+
chrII	333894	333895	Intergenic	1	+
chrII	333897	333898	Intergenic	1	+
chrII	333927	333928	Intergenic	1	+
chrII	333962	333963	Intergenic	1	+
chrII	334027	334028	Intergenic	1	+
chrII	334042	334043	Intergenic	1	+
chrII	336775	336776	Promoter-proximal	1	-
chrII	336869	336870	Intergenic	1	-
chrII	337251	337252	Intergenic	1	+
chrII	337385	337386	Intergenic	1	+
chrII	339168	339169	Gene-body	1	-
chrII	341093	341094	Intergenic	1	-
chrII	341133	341134	Intergenic	1	+
chrII	341187	341188	Intergenic	1	-
chrII	341388	341389	Intergenic	1	-
chrII	342074	342075	Intergenic	1	+
chrII	342109	342110	Intergenic	1	+
chrII	342218	342219	Intergenic	1	+
chrII	346974	346975	Gene-body	1	-
chrII	347695	347696	Intergenic	1	+
chrII	347931	347932	Promoter-proximal	1	+
chrII	350853	350854	Intergenic	1	+
chrII	350860	350861	Intergenic	1	+
chrII	350895	350896	Intergenic	1	+
chrII	350900	350901	Intergenic	1	+
chrII	351311	351312	Intergenic	1	+
chrII	353168	353169	Gene-body	1	-
chrII	353193	353194	Promoter-proximal	1	-
chrII	353316	353317	Intergenic	1	-
chrII	355924	355925	Promoter-proximal	1	-
chrII	355958	355959	Promoter-proximal	1	-
chrII	355964	355965	Promoter-proximal	1	-
chrII	356074	356075	Intergenic	1	-
chrII	356336	356337	Gene-body	1	-
chrII	356505	356506	Promoter-proximal	1	-
chrII	356570	356571	Intergenic	1	-
chrII	360223	360224	Intergenic	1	-
chrII	360702	360703	Intergenic	1	+
chrII	362479	362480	Promoter-proximal	1	-
chrII	362920	362921	Intergenic	1	+
chrII	362944	362945	Intergenic	1	+
chrII	362996	362997	Intergenic	1	+
chrII	363197	363198	Intergenic	1	+
chrII	363246	363247	Intergenic	1	+
chrII	363251	363252	Intergenic	1	+
chrII	365246	365247	Gene-body	1	-
chrII	365495	365496	Gene-body	1	-
chrII	365659	365660	Promoter-proximal	1	-
chrII	366018	366019	Intergenic	1	+
chrII	366075	366076	Intergenic	1	+
chrII	366109	366110	Intergenic	1	+
chrII	366125	366126	Intergenic	1	+
chrII	366581	366582	Promoter-proximal	1	-
chrII	370691	370692	Intergenic	1	+
chrII	370859	370860	Intergenic	1	-
chrII	371914	371915	Intergenic	1	-
chrII	371963	371964	Intergenic	1	-
chrII	372005	372006	Intergenic	1	-
chrII	372081	372082	Intergenic	1	-
chrII	372346	372347	Gene-body	1	-
chrII	372364	372365	Gene-body	1	-
chrII	372382	372383	Gene-body	1	-
chrII	372398	372399	Gene-body	1	-
chrII	372430	372431	Gene-body	1	-
chrII	372432	372433	Gene-body	1	-
chrII	372448	372449	Gene-body	1	-
chrII	372453	372454	Gene-body	1	-
chrII	372473	372474	Gene-body	1	-
chrII	372495	372496	Gene-body	1	-
chrII	372547	372548	Gene-body	1	-
chrII	372551	372552	Gene-body	1	-
chrII	372560	372561	Gene-body	1	-
chrII	372609	372610	Gene-body	1	-
chrII	372643	372644	Promoter-proximal	1	-
chrII	372656	372657	Promoter-proximal	1	-
chrII	372671	372672	Promoter-proximal	1	-
chrII	372679	372680	Promoter-proximal	1	-
chrII	372698	372699	Promoter-proximal	1	-
chrII	372700	372701	Promoter-proximal	1	-
chrII	372753	372754	Intergenic	1	-
chrII	373537	373538	Intergenic	1	-
chrII	373598	373599	Intergenic	1	-
chrII	373627	373628	Intergenic	1	+
chrII	373671	373672	Intergenic	1	-
chrII	373728	373729	Intergenic	1	-
chrII	373776	373777	Intergenic	1	-
chrII	373811	373812	Intergenic	1	-
chrII	373846	373847	Intergenic	1	-
chrII	373943	373944	Gene-body	1	-
chrII	374027	374028	Gene-body	1	-
chrII	374031	374032	Gene-body	1	-
chrII	374081	374082	Gene-body	1	-
chrII	374085	374086	Gene-body	1	-
chrII	374105	374106	Gene-body	1	-
chrII	374124	374125	Gene-body	1	-
chrII	374177	374178	Gene-body	1	-
chrII	374208	374209	Gene-body	1	-
chrII	374243	374244	Gene-body	1	-
chrII	374292	374293	Gene-body	1	-
chrII	374425	374426	Gene-body	1	-
chrII	374451	374452	Gene-body	1	-
chrII	374458	374459	Gene-body	1	-
chrII	374481	374482	Gene-body	1	-
chrII	374488	374489	Gene-body	1	-
chrII	374566	374567	Gene-body	1	-
chrII	374619	374620	Gene-body	1	-
chrII	374638	374639	Gene-body	1	-
chrII	374646	374647	Gene-body	1	-
chrII	374740	374741	Gene-body	1	-
chrII	374780	374781	Gene-body	1	-
chrII	374853	374854	Gene-body	1	-
chrII	374867	374868	Gene-body	1	-
chrII	374891	374892	Gene-body	1	-
chrII	374908	374909	Gene-body	1	-
chrII	374912	374913	Gene-body	1	-
chrII	374917	374918	Gene-body	1	-
chrII	374924	374925	Gene-body	1	-
chrII	374987	374988	Gene-body	1	-
chrII	375000	375001	Gene-body	1	-
chrII	375008	375009	Gene-body	1	-
chrII	375076	375077	Gene-body	1	-
chrII	375079	375080	Gene-body	1	-
chrII	375100	375101	Gene-body	1	-
chrII	375139	375140	Gene-body	1	-
chrII	375156	375157	Gene-body	1	-
chrII	375191	375192	Gene-body	1	-
chrII	375201	375202	Gene-body	1	-
chrII	375209	375210	Gene-body	1	-
chrII	375221	375222	Gene-body	1	-
chrII	375242	375243	Gene-body	1	-
chrII	375249	375250	Gene-body	1	-
chrII	375260	375261	Gene-body	1	-
chrII	375314	375315	Gene-body	1	-
chrII	375319	375320	Gene-body	1	-
chrII	375341	375342	Gene-body	1	-
chrII	375343	375344	Gene-body	1	-
chrII	375371	375372	Gene-body	1	-
chrII	375383	375384	Gene-body	1	-
chrII	375386	375387	Gene-body	1	-
chrII	375394	375395	Gene-body	1	-
chrII	375407	375408	Gene-body	1	-
chrII	375414	375415	Gene-body	1	-
chrII	375417	375418	Gene-body	1	-
chrII	375427	375428	Gene-body	1	-
chrII	375451	375452	Gene-body	1	-
chrII	375458	375459	Gene-body	1	-
chrII	375477	375478	Gene-body	1	-
chrII	375485	375486	Gene-body	1	-
chrII	375487	375488	Gene-body	1	-
chrII	375502	375503	Gene-body	1	-
chrII	375508	375509	Gene-body	1	-
chrII	375539	375540	Gene-body	1	-
chrII	375548	375549	Gene-body	1	-
chrII	375551	375552	Gene-body	1	-
chrII	375553	375554	Gene-body	1	-
chrII	375563	375564	Gene-body	1	-
chrII	375568	375569	Gene-body	1	-
chrII	375573	375574	Gene-body	1	-
chrII	375577	375578	Gene-body	1	-
chrII	375581	375582	Gene-body	1	-
chrII	375610	375611	Promoter-proximal	1	-
chrII	375612	375613	Promoter-proximal	1	-
chrII	375626	375627	Promoter-proximal	1	-
chrII	375632	375633	Promoter-proximal	1	-
chrII	375649	375650	Promoter-proximal	1	-
chrII	375651	375652	Promoter-proximal	1	-
chrII	375656	375657	Promoter-proximal	1	-
chrII	375684	375685	Promoter-proximal	1	-
chrII	375686	375687	Promoter-proximal	1	-
chrII	375695	375696	Intergenic	1	-
chrII	375698	375699	Intergenic	1	-
chrII	376454	376455	Intergenic	1	+
chrII	376482	376483	Intergenic	1	+
chrII	376548	376549	Intergenic	1	+
chrII	376559	376560	Intergenic	1	+
chrII	376563	376564	Intergenic	1	+
chrII	376593	376594	Gene-body	1	-
chrII	376695	376696	Intergenic	1	+
chrII	376704	376705	Intergenic	1	+
chrII	376884	376885	Gene-body	1	-
chrII	376994	376995	Gene-body	1	-
chrII	377004	377005	Gene-body	1	-
chrII	377080	377081	Gene-body	1	-
chrII	377197	377198	Gene-body	1	-
chrII	377298	377299	Gene-body	1	-
chrII	377363	377364	Gene-body	1	-
chrII	377410	377411	Gene-body	1	-
chrII	377462	377463	Gene-body	1	-
chrII	377467	377468	Gene-body	1	-
chrII	377564	377565	Gene-body	1	-
chrII	377626	377627	Gene-body	1	-
chrII	377658	377659	Gene-body	1	-
chrII	377660	377661	Gene-body	1	-
chrII	377710	377711	Gene-body	1	-
chrII	377814	377815	Gene-body	1	-
chrII	377820	377821	Gene-body	1	-
chrII	377830	377831	Gene-body	1	-
chrII	377850	377851	Gene-body	1	-
chrII	377914	377915	Gene-body	1	-
chrII	377992	377993	Gene-body	1	-
chrII	377997	377998	Gene-body	1	-
chrII	378006	378007	Gene-body	1	-
chrII	378011	378012	Gene-body	1	-
chrII	378033	378034	Gene-body	1	-
chrII	378076	378077	Gene-body	1	-
chrII	378078	378079	Gene-body	1	-
chrII	378183	378184	Gene-body	1	-
chrII	378249	378250	Gene-body	1	-
chrII	378261	378262	Gene-body	1	-
chrII	378272	378273	Gene-body	1	-
chrII	378276	378277	Gene-body	1	-
chrII	378304	378305	Gene-body	1	-
chrII	378403	378404	Promoter-proximal	1	-
chrII	378432	378433	Promoter-proximal	1	-
chrII	378448	378449	Intergenic	1	-
chrII	378462	378463	Intergenic	1	-
chrII	378491	378492	Intergenic	1	-
chrII	379230	379231	Intergenic	1	+
chrII	379258	379259	Intergenic	1	+
chrII	379368	379369	Intergenic	1	+
chrII	379804	379805	Gene-body	1	-
chrII	380413	380414	Promoter-proximal	1	+
chrII	380484	380485	Promoter-proximal	1	+
chrII	380558	380559	Gene-body	1	+
chrII	380863	380864	Gene-body	1	+
chrII	381470	381471	Intergenic	1	+
chrII	382753	382754	Intergenic	1	-
chrII	382885	382886	Intergenic	1	-
chrII	383179	383180	Promoter-proximal	1	+
chrII	383319	383320	Gene-body	1	+
chrII	386380	386381	Promoter-proximal	1	+
chrII	386946	386947	Gene-body	1	+
chrII	391216	391217	Intergenic	1	-
chrII	391351	391352	Gene-body	1	-
chrII	391403	391404	Gene-body	1	-
chrII	391484	391485	Gene-body	1	-
chrII	391520	391521	Promoter-proximal	1	-
chrII	391522	391523	Promoter-proximal	1	-
chrII	391571	391572	Promoter-proximal	1	-
chrII	391755	391756	Intergenic	1	-
chrII	392003	392004	Gene-body	1	-
chrII	392026	392027	Gene-body	1	-
chrII	392031	392032	Gene-body	1	-
chrII	392060	392061	Gene-body	1	-
chrII	392079	392080	Gene-body	1	-
chrII	392108	392109	Gene-body	1	-
chrII	392160	392161	Gene-body	1	-
chrII	392187	392188	Gene-body	1	-
chrII	392260	392261	Promoter-proximal	1	-
chrII	392292	392293	Promoter-proximal	1	-
chrII	392303	392304	Intergenic	1	-
chrII	393012	393013	Intergenic	1	+
chrII	393047	393048	Intergenic	1	+
chrII	393051	393052	Intergenic	1	+
chrII	393053	393054	Intergenic	1	+
chrII	393062	393063	Intergenic	1	+
chrII	393065	393066	Intergenic	1	+
chrII	393094	393095	Intergenic	1	+
chrII	393096	393097	Intergenic	1	+
chrII	393098	393099	Intergenic	1	+
chrII	393111	393112	Intergenic	1	+
chrII	393138	393139	Promoter-proximal	1	+
chrII	393147	393148	Promoter-proximal	1	+
chrII	393179	393180	Promoter-proximal	1	+
chrII	393182	393183	Promoter-proximal	1	+
chrII	393210	393211	Promoter-proximal	1	+
chrII	393220	393221	Promoter-proximal	1	+
chrII	393247	393248	Gene-body	1	+
chrII	393286	393287	Gene-body	1	+
chrII	393290	393291	Gene-body	1	+
chrII	393328	393329	Gene-body	1	+
chrII	393332	393333	Gene-body	1	+
chrII	393361	393362	Gene-body	1	+
chrII	393364	393365	Gene-body	1	+
chrII	393385	393386	Gene-body	1	+
chrII	393389	393390	Gene-body	1	+
chrII	393391	393392	Gene-body	1	+
chrII	393400	393401	Gene-body	1	+
chrII	393412	393413	Gene-body	1	+
chrII	393416	393417	Gene-body	1	+
chrII	393430	393431	Gene-body	1	+
chrII	393442	393443	Gene-body	1	+
chrII	393479	393480	Gene-body	1	+
chrII	393504	393505	Gene-body	1	+
chrII	393517	393518	Gene-body	1	+
chrII	393532	393533	Gene-body	1	+
chrII	393545	393546	Gene-body	1	+
chrII	393581	393582	Gene-body	1	+
chrII	393608	393609	Gene-body	1	+
chrII	393617	393618	Gene-body	1	+
chrII	393626	393627	Gene-body	1	+
chrII	393633	393634	Gene-body	1	+
chrII	393675	393676	Gene-body	1	+
chrII	393723	393724	Gene-body	1	+
chrII	393809	393810	Gene-body	1	+
chrII	393811	393812	Gene-body	1	+
chrII	393828	393829	Gene-body	1	+
chrII	393911	393912	Gene-body	1	+
chrII	393938	393939	Gene-body	1	+
chrII	393997	393998	Gene-body	1	+
chrII	394001	394002	Gene-body	1	+
chrII	394057	394058	Gene-body	1	+
chrII	394071	394072	Gene-body	1	+
chrII	394092	394093	Gene-body	1	+
chrII	394127	394128	Gene-body	1	+
chrII	394194	394195	Gene-body	1	+
chrII	394220	394221	Gene-body	1	+
chrII	394224	394225	Gene-body	1	+
chrII	394227	394228	Gene-body	1	+
chrII	394262	394263	Gene-body	1	+
chrII	394269	394270	Gene-body	1	+
chrII	394338	394339	Gene-body	1	+
chrII	394341	394342	Gene-body	1	+
chrII	394373	394374	Gene-body	1	+
chrII	394395	394396	Gene-body	1	+
chrII	394407	394408	Gene-body	1	+
chrII	394473	394474	Gene-body	1	+
chrII	394478	394479	Gene-body	1	+
chrII	394509	394510	Gene-body	1	+
chrII	394532	394533	Gene-body	1	+
chrII	394555	394556	Gene-body	1	+
chrII	394564	394565	Gene-body	1	+
chrII	394566	394567	Gene-body	1	+
chrII	394632	394633	Gene-body	1	+
chrII	394662	394663	Gene-body	1	+
chrII	394668	394669	Gene-body	1	+
chrII	394709	394710	Gene-body	1	+
chrII	394736	394737	Gene-body	1	+
chrII	394778	394779	Intergenic	1	+
chrII	394794	394795	Intergenic	1	+
chrII	394806	394807	Intergenic	1	+
chrII	394846	394847	Intergenic	1	+
chrII	394903	394904	Intergenic	1	+
chrII	394944	394945	Intergenic	1	+
chrII	394949	394950	Intergenic	1	+
chrII	395139	395140	Intergenic	1	+
chrII	395243	395244	Intergenic	1	-
chrII	396011	396012	Gene-body	1	-
chrII	397282	397283	Gene-body	1	-
chrII	397389	397390	Gene-body	1	-
chrII	397449	397450	Gene-body	1	-
chrII	397524	397525	Gene-body	1	-
chrII	397662	397663	Gene-body	1	-
chrII	397699	397700	Gene-body	1	-
chrII	397738	397739	Gene-body	1	-
chrII	397850	397851	Gene-body	1	-
chrII	397873	397874	Gene-body	1	-
chrII	397898	397899	Gene-body	1	-
chrII	397900	397901	Gene-body	1	-
chrII	398007	398008	Gene-body	1	-
chrII	398022	398023	Gene-body	1	-
chrII	398034	398035	Gene-body	1	-
chrII	398056	398057	Gene-body	1	-
chrII	398091	398092	Gene-body	1	-
chrII	398129	398130	Gene-body	1	-
chrII	398135	398136	Gene-body	1	-
chrII	398149	398150	Gene-body	1	-
chrII	398190	398191	Promoter-proximal	1	-
chrII	398237	398238	Promoter-proximal	1	-
chrII	405280	405281	Intergenic	1	-
chrII	406453	406454	Intergenic	1	-
[truncated: 40,935 more rows]
