# Supplementary material for: Conserved DNA sequence features underlie pervasive RNA polymerase pausing
Source: Nucleic Acids Res. 2021 Mar 31;49(8):4402–20. doi: 10.1093/nar/gkab208 (PMC8096220; doi:10.1093/nar/gkab208)
Supplement: gkab208_Supplemental_Files [file gkab208_supplemental_files.zip › SupTable6.bed]

chrom	chromStart	chromEnd	region	score	strand
chr_1	67422	67423	Promoter-proximal	1	-
chr_1	67424	67425	Promoter-proximal	1	-
chr_1	67438	67439	Promoter-proximal	1	-
chr_1	67486	67487	Promoter-proximal	1	-
chr_1	67491	67492	Promoter-proximal	1	-
chr_1	78931	78932	Intergenic	1	-
chr_1	120869	120870	Intergenic	1	-
chr_1	128025	128026	Gene-body	1	-
chr_1	130517	130518	Promoter-proximal	1	-
chr_1	180577	180578	Gene-body	1	-
chr_1	180580	180581	Gene-body	1	-
chr_1	199885	199886	Promoter-proximal	1	+
chr_1	312521	312522	Gene-body	1	-
chr_1	330230	330231	Intergenic	1	-
chr_1	411252	411253	Gene-body	1	+
chr_1	442618	442619	Gene-body	1	-
chr_1	442803	442804	Promoter-proximal	1	-
chr_1	454173	454174	Gene-body	1	+
chr_1	574293	574294	Gene-body	1	-
chr_1	574311	574312	Gene-body	1	-
chr_1	574314	574315	Gene-body	1	-
chr_1	635341	635342	Promoter-proximal	1	+
chr_1	753156	753157	Intergenic	1	-
chr_1	753779	753780	Gene-body	1	-
chr_1	753783	753784	Gene-body	1	-
chr_1	753865	753866	Gene-body	1	-
chr_1	753870	753871	Gene-body	1	-
chr_1	754010	754011	Promoter-proximal	1	-
chr_1	754019	754020	Promoter-proximal	1	-
chr_1	754036	754037	Promoter-proximal	1	-
chr_1	754038	754039	Promoter-proximal	1	-
chr_1	787233	787234	Gene-body	1	+
chr_1	936571	936572	Gene-body	1	+
chr_1	1029054	1029055	Promoter-proximal	1	-
chr_1	1029056	1029057	Promoter-proximal	1	-
chr_1	1029064	1029065	Promoter-proximal	1	-
chr_1	1029074	1029075	Promoter-proximal	1	-
chr_1	1054396	1054397	Gene-body	1	+
chr_1	1143870	1143871	Gene-body	1	-
chr_1	1195157	1195158	Gene-body	1	+
chr_1	1286448	1286449	Promoter-proximal	1	-
chr_1	1390425	1390426	Gene-body	1	-
chr_1	1478467	1478468	Intergenic	1	+
chr_1	1478670	1478671	Promoter-proximal	1	-
chr_1	1820837	1820838	Gene-body	1	+
chr_1	1828986	1828987	Gene-body	1	-
chr_1	1898421	1898422	Gene-body	1	+
chr_1	2033390	2033391	Gene-body	1	+
chr_1	2044472	2044473	Gene-body	1	+
chr_1	2048064	2048065	Promoter-proximal	1	+
chr_1	2048112	2048113	Promoter-proximal	1	+
chr_1	2048133	2048134	Promoter-proximal	1	+
chr_1	2048136	2048137	Promoter-proximal	1	+
chr_1	2077463	2077464	Gene-body	1	-
chr_1	2165694	2165695	Intergenic	1	+
chr_1	2190184	2190185	Gene-body	1	-
chr_1	2190282	2190283	Gene-body	1	-
chr_1	2190498	2190499	Promoter-proximal	1	-
chr_1	2190508	2190509	Promoter-proximal	1	-
chr_1	2190517	2190518	Promoter-proximal	1	-
chr_1	2190520	2190521	Promoter-proximal	1	-
chr_1	2190525	2190526	Promoter-proximal	1	-
chr_1	2190531	2190532	Promoter-proximal	1	-
chr_1	2190533	2190534	Promoter-proximal	1	-
chr_1	2190537	2190538	Promoter-proximal	1	-
chr_1	2190543	2190544	Promoter-proximal	1	-
chr_1	2190545	2190546	Promoter-proximal	1	-
chr_1	2190555	2190556	Promoter-proximal	1	-
chr_1	2408147	2408148	Gene-body	1	-
chr_1	2421902	2421903	Promoter-proximal	1	-
chr_1	2437598	2437599	Promoter-proximal	1	+
chr_1	2437601	2437602	Promoter-proximal	1	+
chr_1	2437623	2437624	Promoter-proximal	1	+
chr_1	2444102	2444103	Promoter-proximal	1	+
chr_1	2475867	2475868	Gene-body	1	+
chr_1	2641056	2641057	Gene-body	1	-
chr_1	2641095	2641096	Gene-body	1	-
chr_1	2641205	2641206	Gene-body	1	-
chr_1	2641215	2641216	Gene-body	1	-
chr_1	2641653	2641654	Promoter-proximal	1	-
chr_1	2697188	2697189	Gene-body	1	+
chr_1	2750483	2750484	Gene-body	1	-
chr_1	2771173	2771174	Gene-body	1	-
chr_1	2802612	2802613	Gene-body	1	+
chr_1	2850045	2850046	Gene-body	1	+
chr_1	2853674	2853675	Gene-body	1	+
chr_1	2873622	2873623	Promoter-proximal	1	+
chr_1	2873633	2873634	Promoter-proximal	1	+
chr_1	2884543	2884544	Promoter-proximal	1	+
chr_1	2927878	2927879	Gene-body	1	+
chr_1	2927899	2927900	Gene-body	1	+
chr_1	2927928	2927929	Gene-body	1	+
chr_1	2927951	2927952	Gene-body	1	+
chr_1	2928144	2928145	Gene-body	1	+
chr_1	2928296	2928297	Gene-body	1	+
chr_1	2928634	2928635	Gene-body	1	+
chr_1	2928641	2928642	Gene-body	1	+
chr_1	2928645	2928646	Gene-body	1	+
chr_1	2928653	2928654	Gene-body	1	+
chr_1	2945743	2945744	Promoter-proximal	1	-
chr_1	2955621	2955622	Promoter-proximal	1	-
chr_1	3009189	3009190	Promoter-proximal	1	+
chr_1	3018323	3018324	Gene-body	1	+
chr_1	3128258	3128259	Gene-body	1	-
chr_1	3157791	3157792	Promoter-proximal	1	+
chr_1	3255296	3255297	Gene-body	1	+
chr_1	3386959	3386960	Gene-body	1	-
chr_1	3387220	3387221	Gene-body	1	-
chr_1	3469753	3469754	Promoter-proximal	1	+
chr_1	3469838	3469839	Promoter-proximal	1	+
chr_1	3582166	3582167	Gene-body	1	-
chr_1	3756026	3756027	Gene-body	1	-
chr_1	3756475	3756476	Gene-body	1	-
chr_1	4090032	4090033	Gene-body	1	-
chr_1	4090041	4090042	Gene-body	1	-
chr_1	4090218	4090219	Gene-body	1	-
chr_1	4090314	4090315	Gene-body	1	-
chr_1	4090439	4090440	Gene-body	1	-
chr_1	4090445	4090446	Gene-body	1	-
chr_1	4090506	4090507	Gene-body	1	-
chr_1	4090511	4090512	Gene-body	1	-
chr_1	4090513	4090514	Gene-body	1	-
chr_1	4090520	4090521	Gene-body	1	-
chr_1	4090526	4090527	Gene-body	1	-
chr_1	4182063	4182064	Gene-body	1	-
chr_1	4267530	4267531	Gene-body	1	-
chr_1	4291060	4291061	Intergenic	1	-
chr_1	4347619	4347620	Gene-body	1	-
chr_1	4390776	4390777	Gene-body	1	+
chr_1	4392472	4392473	Gene-body	1	-
chr_1	4525768	4525769	Gene-body	1	-
chr_1	4525774	4525775	Gene-body	1	-
chr_1	4525933	4525934	Promoter-proximal	1	-
chr_1	4525946	4525947	Promoter-proximal	1	-
chr_1	4542609	4542610	Gene-body	1	+
chr_1	4543096	4543097	Gene-body	1	+
chr_1	4543399	4543400	Gene-body	1	+
chr_1	4575648	4575649	Gene-body	1	-
chr_1	4610514	4610515	Promoter-proximal	1	-
chr_1	4662974	4662975	Intergenic	1	-
chr_1	4663058	4663059	Intergenic	1	-
chr_1	4663361	4663362	Intergenic	1	-
chr_1	4759622	4759623	Intergenic	1	-
chr_1	5044380	5044381	Gene-body	1	+
chr_1	5059620	5059621	Gene-body	1	+
chr_1	5210548	5210549	Gene-body	1	-
chr_1	5210713	5210714	Gene-body	1	-
chr_1	5228600	5228601	Gene-body	1	-
chr_1	5229174	5229175	Gene-body	1	-
chr_1	5247873	5247874	Gene-body	1	+
chr_1	5248383	5248384	Gene-body	1	+
chr_1	5297875	5297876	Gene-body	1	-
chr_1	5297916	5297917	Gene-body	1	-
chr_1	5297937	5297938	Gene-body	1	-
chr_1	5297984	5297985	Gene-body	1	-
chr_1	5298030	5298031	Gene-body	1	-
chr_1	5298087	5298088	Gene-body	1	-
chr_1	5304362	5304363	Promoter-proximal	1	+
chr_1	5399056	5399057	Promoter-proximal	1	+
chr_1	5399236	5399237	Promoter-proximal	1	+
chr_1	5399478	5399479	Gene-body	1	+
chr_1	5447638	5447639	Promoter-proximal	1	-
chr_1	5451858	5451859	Intergenic	1	-
chr_1	5469698	5469699	Promoter-proximal	1	+
chr_1	5476062	5476063	Gene-body	1	+
chr_1	5763578	5763579	Gene-body	1	-
chr_1	5774605	5774606	Gene-body	1	+
chr_1	5843864	5843865	Gene-body	1	-
chr_1	5885206	5885207	Promoter-proximal	1	+
chr_1	5922972	5922973	Gene-body	1	+
chr_1	6204976	6204977	Gene-body	1	+
chr_1	6220832	6220833	Intergenic	1	+
chr_1	6299733	6299734	Promoter-proximal	1	+
chr_1	6299744	6299745	Promoter-proximal	1	+
chr_1	6299754	6299755	Promoter-proximal	1	+
chr_1	6299841	6299842	Promoter-proximal	1	+
chr_1	6300554	6300555	Gene-body	1	+
chr_1	6300566	6300567	Gene-body	1	+
chr_1	6300715	6300716	Gene-body	1	+
chr_1	6452691	6452692	Gene-body	1	+
chr_1	6464422	6464423	Gene-body	1	+
chr_1	6464900	6464901	Gene-body	1	+
chr_1	6551055	6551056	Gene-body	1	+
chr_1	6560713	6560714	Gene-body	1	-
chr_1	6568277	6568278	Promoter-proximal	1	+
chr_1	6622473	6622474	Gene-body	1	+
chr_1	6688962	6688963	Promoter-proximal	1	+
chr_1	6799179	6799180	Gene-body	1	-
chr_1	6820137	6820138	Gene-body	1	-
chr_1	6832396	6832397	Promoter-proximal	1	+
chr_1	6832398	6832399	Promoter-proximal	1	+
chr_1	6832406	6832407	Promoter-proximal	1	+
chr_1	6832426	6832427	Promoter-proximal	1	+
chr_1	6832498	6832499	Promoter-proximal	1	+
chr_1	6832530	6832531	Promoter-proximal	1	+
chr_1	6832655	6832656	Gene-body	1	+
chr_1	6832716	6832717	Gene-body	1	+
chr_1	6832884	6832885	Gene-body	1	+
chr_1	6832887	6832888	Gene-body	1	+
chr_1	6832923	6832924	Gene-body	1	+
chr_1	6833359	6833360	Gene-body	1	+
chr_1	6833434	6833435	Gene-body	1	+
chr_1	6834154	6834155	Intergenic	1	+
chr_1	6913399	6913400	Promoter-proximal	1	+
chr_1	6943387	6943388	Gene-body	1	+
chr_1	6944702	6944703	Gene-body	1	+
chr_1	6944705	6944706	Gene-body	1	+
chr_1	6944721	6944722	Gene-body	1	+
chr_1	6970033	6970034	Gene-body	1	-
chr_1	7042635	7042636	Gene-body	1	-
chr_1	7043042	7043043	Gene-body	1	-
chr_1	7043174	7043175	Promoter-proximal	1	-
chr_1	7043184	7043185	Promoter-proximal	1	-
chr_1	7043280	7043281	Promoter-proximal	1	-
chr_1	7084370	7084371	Intergenic	1	-
chr_1	7084504	7084505	Gene-body	1	-
chr_1	7084631	7084632	Gene-body	1	-
chr_1	7084703	7084704	Gene-body	1	-
chr_1	7084732	7084733	Gene-body	1	-
chr_1	7084785	7084786	Gene-body	1	-
chr_1	7084938	7084939	Gene-body	1	-
chr_1	7084942	7084943	Gene-body	1	-
chr_1	7084963	7084964	Gene-body	1	-
chr_1	7085022	7085023	Gene-body	1	-
chr_1	7085048	7085049	Gene-body	1	-
chr_1	7085050	7085051	Gene-body	1	-
chr_1	7085057	7085058	Gene-body	1	-
chr_1	7085068	7085069	Gene-body	1	-
chr_1	7085077	7085078	Gene-body	1	-
chr_1	7085079	7085080	Gene-body	1	-
chr_1	7085089	7085090	Gene-body	1	-
chr_1	7085091	7085092	Gene-body	1	-
chr_1	7085095	7085096	Gene-body	1	-
chr_1	7085097	7085098	Gene-body	1	-
chr_1	7085100	7085101	Gene-body	1	-
chr_1	7085103	7085104	Gene-body	1	-
chr_1	7085309	7085310	Gene-body	1	-
chr_1	7085313	7085314	Gene-body	1	-
chr_1	7085367	7085368	Gene-body	1	-
chr_1	7085499	7085500	Gene-body	1	-
chr_1	7085530	7085531	Gene-body	1	-
chr_1	7085536	7085537	Gene-body	1	-
chr_1	7085538	7085539	Gene-body	1	-
chr_1	7085600	7085601	Gene-body	1	-
chr_1	7088126	7088127	Gene-body	1	-
chr_1	7088184	7088185	Gene-body	1	-
chr_1	7088244	7088245	Gene-body	1	-
chr_1	7088252	7088253	Gene-body	1	-
chr_1	7088259	7088260	Gene-body	1	-
chr_1	7088396	7088397	Gene-body	1	-
chr_1	7088424	7088425	Gene-body	1	-
chr_1	7088449	7088450	Gene-body	1	-
chr_1	7088525	7088526	Gene-body	1	-
chr_1	7088531	7088532	Gene-body	1	-
chr_1	7088555	7088556	Gene-body	1	-
chr_1	7088557	7088558	Gene-body	1	-
chr_1	7088568	7088569	Gene-body	1	-
chr_1	7088592	7088593	Gene-body	1	-
chr_1	7088601	7088602	Gene-body	1	-
chr_1	7088612	7088613	Gene-body	1	-
chr_1	7088618	7088619	Gene-body	1	-
chr_1	7088624	7088625	Gene-body	1	-
chr_1	7088628	7088629	Gene-body	1	-
chr_1	7088764	7088765	Gene-body	1	-
chr_1	7088779	7088780	Gene-body	1	-
chr_1	7088783	7088784	Gene-body	1	-
chr_1	7088785	7088786	Gene-body	1	-
chr_1	7089012	7089013	Gene-body	1	-
chr_1	7089043	7089044	Gene-body	1	-
chr_1	7089127	7089128	Gene-body	1	-
chr_1	7145211	7145212	Gene-body	1	+
chr_1	7145731	7145732	Gene-body	1	+
chr_1	7145982	7145983	Gene-body	1	+
chr_1	7177625	7177626	Gene-body	1	+
chr_1	7178855	7178856	Gene-body	1	+
chr_1	7179621	7179622	Promoter-proximal	1	+
chr_1	7228345	7228346	Intergenic	1	+
chr_1	7232319	7232320	Gene-body	1	+
chr_1	7233206	7233207	Gene-body	1	+
chr_1	7243921	7243922	Gene-body	1	+
chr_1	7285574	7285575	Gene-body	1	+
chr_1	7286224	7286225	Gene-body	1	+
chr_1	7286262	7286263	Gene-body	1	+
chr_1	7286264	7286265	Gene-body	1	+
chr_1	7286274	7286275	Gene-body	1	+
chr_1	7286276	7286277	Gene-body	1	+
chr_1	7289013	7289014	Gene-body	1	+
chr_1	7325356	7325357	Gene-body	1	+
chr_1	7400140	7400141	Gene-body	1	-
chr_1	7400258	7400259	Gene-body	1	-
chr_1	7400362	7400363	Promoter-proximal	1	-
chr_1	7400468	7400469	Promoter-proximal	1	-
chr_1	7400522	7400523	Promoter-proximal	1	-
chr_1	7573385	7573386	Gene-body	1	-
chr_1	7610470	7610471	Promoter-proximal	1	+
chr_1	7613196	7613197	Gene-body	1	+
chr_1	7652264	7652265	Promoter-proximal	1	+
chr_1	7835951	7835952	Promoter-proximal	1	+
chr_1	7837385	7837386	Gene-body	1	+
chr_1	7837407	7837408	Gene-body	1	+
chr_1	8006544	8006545	Promoter-proximal	1	+
chr_1	8086502	8086503	Gene-body	1	+
chr_1	8106234	8106235	Gene-body	1	+
chr_1	8180925	8180926	Gene-body	1	-
chr_1	8181082	8181083	Gene-body	1	-
chr_1	8181681	8181682	Gene-body	1	-
chr_1	8263047	8263048	Promoter-proximal	1	+
chr_1	8309255	8309256	Gene-body	1	-
chr_1	8309602	8309603	Gene-body	1	-
chr_1	8310064	8310065	Gene-body	1	-
chr_1	8310098	8310099	Gene-body	1	-
chr_1	8310112	8310113	Gene-body	1	-
chr_1	8310125	8310126	Gene-body	1	-
chr_1	8310274	8310275	Gene-body	1	-
chr_1	8310282	8310283	Gene-body	1	-
chr_1	8310316	8310317	Gene-body	1	-
chr_1	8310318	8310319	Gene-body	1	-
chr_1	8310320	8310321	Gene-body	1	-
chr_1	8310452	8310453	Gene-body	1	-
chr_1	8310464	8310465	Gene-body	1	-
chr_1	8310467	8310468	Gene-body	1	-
chr_1	8310483	8310484	Gene-body	1	-
chr_1	8310505	8310506	Gene-body	1	-
chr_1	8336787	8336788	Promoter-proximal	1	+
chr_1	8427810	8427811	Gene-body	1	-
chr_1	8676062	8676063	Intergenic	1	-
chr_1	8713030	8713031	Intergenic	1	+
chr_1	8860737	8860738	Promoter-proximal	1	+
chr_1	8860746	8860747	Promoter-proximal	1	+
chr_1	8860924	8860925	Promoter-proximal	1	+
chr_1	8934063	8934064	Gene-body	1	-
chr_1	8934411	8934412	Gene-body	1	-
chr_1	8934418	8934419	Gene-body	1	-
chr_1	8934421	8934422	Gene-body	1	-
chr_1	8934529	8934530	Gene-body	1	-
chr_1	8934582	8934583	Gene-body	1	-
chr_1	8934700	8934701	Gene-body	1	-
chr_1	8935199	8935200	Gene-body	1	-
chr_1	8935405	8935406	Promoter-proximal	1	-
chr_1	8976569	8976570	Promoter-proximal	1	+
chr_1	8976582	8976583	Promoter-proximal	1	+
chr_1	8977336	8977337	Gene-body	1	+
chr_1	8977344	8977345	Gene-body	1	+
chr_1	8982192	8982193	Gene-body	1	-
chr_1	8982222	8982223	Gene-body	1	-
chr_1	8982421	8982422	Gene-body	1	-
chr_1	8982890	8982891	Gene-body	1	-
chr_1	8982896	8982897	Gene-body	1	-
chr_1	8982903	8982904	Gene-body	1	-
chr_1	8982905	8982906	Gene-body	1	-
chr_1	8982913	8982914	Gene-body	1	-
chr_1	8982919	8982920	Gene-body	1	-
chr_1	9186884	9186885	Gene-body	1	+
chr_1	9186895	9186896	Gene-body	1	+
chr_1	9315819	9315820	Gene-body	1	-
chr_1	9329588	9329589	Promoter-proximal	1	+
chr_1	9329590	9329591	Promoter-proximal	1	+
chr_1	9329600	9329601	Promoter-proximal	1	+
chr_1	9329710	9329711	Promoter-proximal	1	+
chr_1	9407649	9407650	Gene-body	1	-
chr_1	9545588	9545589	Gene-body	1	+
chr_1	9648243	9648244	Gene-body	1	-
chr_1	9648516	9648517	Gene-body	1	-
chr_1	9648652	9648653	Gene-body	1	-
chr_1	9648761	9648762	Gene-body	1	-
chr_1	9648767	9648768	Gene-body	1	-
chr_1	9648772	9648773	Gene-body	1	-
chr_1	9727583	9727584	Gene-body	1	-
chr_1	9728336	9728337	Gene-body	1	-
chr_1	9779824	9779825	Gene-body	1	+
chr_1	9934450	9934451	Gene-body	1	-
chr_1	9934896	9934897	Gene-body	1	-
chr_1	9934957	9934958	Gene-body	1	-
chr_1	9935169	9935170	Promoter-proximal	1	-
chr_1	9935177	9935178	Promoter-proximal	1	-
chr_1	9935181	9935182	Promoter-proximal	1	-
chr_1	10289225	10289226	Gene-body	1	-
chr_1	10289463	10289464	Promoter-proximal	1	-
chr_1	10321409	10321410	Gene-body	1	+
chr_1	10381940	10381941	Promoter-proximal	1	-
chr_1	10472681	10472682	Gene-body	1	-
chr_1	10473193	10473194	Gene-body	1	-
chr_1	10473195	10473196	Gene-body	1	-
chr_1	10474985	10474986	Gene-body	1	-
chr_1	10475231	10475232	Gene-body	1	-
chr_1	10475327	10475328	Gene-body	1	-
chr_1	10475334	10475335	Gene-body	1	-
chr_1	10475826	10475827	Promoter-proximal	1	-
chr_1	10475839	10475840	Promoter-proximal	1	-
chr_1	10475841	10475842	Promoter-proximal	1	-
chr_1	10475875	10475876	Promoter-proximal	1	-
chr_1	10478071	10478072	Promoter-proximal	1	+
chr_1	10478075	10478076	Promoter-proximal	1	+
chr_1	10478090	10478091	Promoter-proximal	1	+
chr_1	10478092	10478093	Promoter-proximal	1	+
chr_1	10478116	10478117	Promoter-proximal	1	+
chr_1	10478120	10478121	Promoter-proximal	1	+
chr_1	10478128	10478129	Promoter-proximal	1	+
chr_1	10478159	10478160	Promoter-proximal	1	+
chr_1	10478202	10478203	Gene-body	1	+
chr_1	10478269	10478270	Gene-body	1	+
chr_1	10478323	10478324	Gene-body	1	+
chr_1	10478336	10478337	Gene-body	1	+
chr_1	10478368	10478369	Gene-body	1	+
chr_1	10478371	10478372	Gene-body	1	+
chr_1	10478508	10478509	Gene-body	1	+
chr_1	10478627	10478628	Gene-body	1	+
chr_1	10478634	10478635	Gene-body	1	+
chr_1	10478652	10478653	Gene-body	1	+
chr_1	10478740	10478741	Gene-body	1	+
chr_1	10478742	10478743	Gene-body	1	+
chr_1	10478953	10478954	Gene-body	1	+
chr_1	10479022	10479023	Gene-body	1	+
chr_1	10479031	10479032	Gene-body	1	+
chr_1	10479036	10479037	Gene-body	1	+
chr_1	10502619	10502620	Intergenic	1	-
chr_1	10626311	10626312	Gene-body	1	+
chr_1	10655962	10655963	Gene-body	1	+
chr_1	10716578	10716579	Gene-body	1	+
chr_1	10788912	10788913	Gene-body	1	-
chr_1	11115634	11115635	Gene-body	1	-
chr_1	11115927	11115928	Promoter-proximal	1	-
chr_1	11215158	11215159	Gene-body	1	-
chr_1	11215228	11215229	Gene-body	1	-
chr_1	11215521	11215522	Gene-body	1	-
chr_1	11215525	11215526	Gene-body	1	-
chr_1	11215621	11215622	Gene-body	1	-
chr_1	11215744	11215745	Gene-body	1	-
chr_1	11215763	11215764	Gene-body	1	-
chr_1	11215798	11215799	Gene-body	1	-
chr_1	11215860	11215861	Promoter-proximal	1	-
chr_1	11215883	11215884	Promoter-proximal	1	-
chr_1	11264584	11264585	Gene-body	1	-
chr_1	11293666	11293667	Promoter-proximal	1	-
chr_1	11293684	11293685	Promoter-proximal	1	-
chr_1	11293691	11293692	Promoter-proximal	1	-
chr_1	11423080	11423081	Gene-body	1	-
chr_1	11480198	11480199	Gene-body	1	+
chr_1	11485338	11485339	Intergenic	1	-
chr_1	11528549	11528550	Promoter-proximal	1	+
chr_1	11613500	11613501	Gene-body	1	+
chr_1	11615738	11615739	Gene-body	1	+
chr_1	11659469	11659470	Gene-body	1	-
chr_1	11800187	11800188	Gene-body	1	-
chr_1	11800263	11800264	Gene-body	1	-
chr_1	11800387	11800388	Gene-body	1	-
chr_1	11800458	11800459	Gene-body	1	-
chr_1	11827518	11827519	Promoter-proximal	1	+
chr_1	11907943	11907944	Gene-body	1	-
chr_1	11928866	11928867	Promoter-proximal	1	+
chr_1	11928933	11928934	Promoter-proximal	1	+
chr_1	11929001	11929002	Promoter-proximal	1	+
chr_1	11929004	11929005	Promoter-proximal	1	+
chr_1	11929012	11929013	Promoter-proximal	1	+
chr_1	11929057	11929058	Gene-body	1	+
chr_1	11929335	11929336	Gene-body	1	+
chr_1	11929343	11929344	Gene-body	1	+
chr_1	11931464	11931465	Gene-body	1	+
chr_1	11931486	11931487	Gene-body	1	+
chr_1	12049422	12049423	Gene-body	1	+
chr_1	12051745	12051746	Gene-body	1	-
chr_1	12180864	12180865	Promoter-proximal	1	+
chr_1	12180969	12180970	Promoter-proximal	1	+
chr_1	12181191	12181192	Gene-body	1	+
chr_1	12181517	12181518	Gene-body	1	+
chr_1	12181710	12181711	Gene-body	1	+
chr_1	12196101	12196102	Promoter-proximal	1	-
chr_1	12196285	12196286	Promoter-proximal	1	-
chr_1	12246083	12246084	Promoter-proximal	1	-
chr_1	12532647	12532648	Gene-body	1	+
chr_1	12843710	12843711	Gene-body	1	+
chr_1	13145880	13145881	Promoter-proximal	1	+
chr_1	13146221	13146222	Gene-body	1	+
chr_1	14137359	14137360	Intergenic	1	-
chr_1	14158636	14158637	Promoter-proximal	1	+
chr_1	14158837	14158838	Gene-body	1	+
chr_1	14158839	14158840	Gene-body	1	+
chr_1	14159237	14159238	Gene-body	1	+
chr_1	14159332	14159333	Gene-body	1	+
chr_1	14160359	14160360	Gene-body	1	+
chr_1	14160446	14160447	Gene-body	1	+
chr_1	14161025	14161026	Gene-body	1	+
chr_1	15926413	15926414	Intergenic	1	+
chr_1	15977512	15977513	Gene-body	1	+
chr_1	16129523	16129524	Gene-body	1	+
chr_1	16148222	16148223	Intergenic	1	-
chr_1	16313061	16313062	Intergenic	1	-
chr_1	16434034	16434035	Intergenic	1	+
chr_1	16766408	16766409	Gene-body	1	-
chr_1	16848911	16848912	Gene-body	1	-
chr_1	16849282	16849283	Gene-body	1	-
chr_1	16872479	16872480	Gene-body	1	+
chr_1	17179532	17179533	Promoter-proximal	1	+
chr_1	17192391	17192392	Gene-body	1	+
chr_1	17687670	17687671	Gene-body	1	+
chr_1	17847431	17847432	Gene-body	1	+
chr_1	17847434	17847435	Gene-body	1	+
chr_1	17847710	17847711	Gene-body	1	+
chr_1	17891628	17891629	Gene-body	1	-
chr_1	17927130	17927131	Gene-body	1	-
chr_1	17968339	17968340	Gene-body	1	+
chr_1	18069185	18069186	Gene-body	1	-
chr_1	18186073	18186074	Gene-body	1	-
chr_1	18218532	18218533	Intergenic	1	-
chr_1	18321651	18321652	Gene-body	1	-
chr_1	18322085	18322086	Promoter-proximal	1	-
chr_1	18322235	18322236	Promoter-proximal	1	-
chr_1	18631100	18631101	Gene-body	1	-
chr_1	18935508	18935509	Promoter-proximal	1	+
chr_1	19052306	19052307	Promoter-proximal	1	-
chr_1	19410138	19410139	Gene-body	1	-
chr_1	19454942	19454943	Promoter-proximal	1	+
chr_1	19455134	19455135	Gene-body	1	+
chr_1	19455890	19455891	Intergenic	1	+
chr_1	19478120	19478121	Promoter-proximal	1	+
chr_1	19646441	19646442	Gene-body	1	+
chr_1	19822094	19822095	Gene-body	1	-
chr_1	19844845	19844846	Gene-body	1	+
chr_1	19844851	19844852	Gene-body	1	+
chr_1	19844855	19844856	Gene-body	1	+
chr_1	19844893	19844894	Gene-body	1	+
chr_1	19882136	19882137	Gene-body	1	+
chr_1	19972921	19972922	Gene-body	1	-
chr_1	20053665	20053666	Gene-body	1	-
chr_1	20078092	20078093	Promoter-proximal	1	-
chr_1	20078468	20078469	Gene-body	1	-
chr_1	20083005	20083006	Gene-body	1	+
chr_1	20102356	20102357	Gene-body	1	+
chr_1	20160742	20160743	Promoter-proximal	1	-
chr_1	20258574	20258575	Gene-body	1	+
chr_1	20310015	20310016	Gene-body	1	-
chr_1	20310307	20310308	Gene-body	1	-
chr_1	20310330	20310331	Gene-body	1	-
chr_1	20310336	20310337	Gene-body	1	-
chr_1	20310338	20310339	Gene-body	1	-
chr_1	20310343	20310344	Gene-body	1	-
chr_1	20310346	20310347	Gene-body	1	-
chr_1	20310354	20310355	Gene-body	1	-
chr_1	20310362	20310363	Gene-body	1	-
chr_1	20310365	20310366	Gene-body	1	-
chr_1	20310369	20310370	Gene-body	1	-
chr_1	20310459	20310460	Gene-body	1	-
chr_1	20310463	20310464	Gene-body	1	-
chr_1	20310467	20310468	Gene-body	1	-
chr_1	20310477	20310478	Gene-body	1	-
chr_1	20310479	20310480	Gene-body	1	-
chr_1	20310484	20310485	Gene-body	1	-
chr_1	20310487	20310488	Gene-body	1	-
chr_1	20310494	20310495	Gene-body	1	-
chr_1	20310497	20310498	Gene-body	1	-
chr_1	20310499	20310500	Gene-body	1	-
chr_1	20310521	20310522	Gene-body	1	-
chr_1	20310563	20310564	Promoter-proximal	1	-
chr_1	20310566	20310567	Promoter-proximal	1	-
chr_1	20402034	20402035	Gene-body	1	-
chr_1	20451309	20451310	Promoter-proximal	1	+
chr_1	20563083	20563084	Promoter-proximal	1	-
chr_1	20585469	20585470	Intergenic	1	+
chr_1	20628438	20628439	Gene-body	1	-
chr_1	20706600	20706601	Promoter-proximal	1	-
chr_1	20706741	20706742	Promoter-proximal	1	-
chr_1	20741861	20741862	Gene-body	1	-
chr_1	20808723	20808724	Gene-body	1	-
chr_1	20899622	20899623	Gene-body	1	-
chr_1	20912354	20912355	Promoter-proximal	1	+
chr_1	20912378	20912379	Promoter-proximal	1	+
chr_1	20969273	20969274	Gene-body	1	-
chr_1	21000351	21000352	Promoter-proximal	1	-
chr_1	21043434	21043435	Promoter-proximal	1	+
chr_1	21043439	21043440	Promoter-proximal	1	+
chr_1	21043520	21043521	Promoter-proximal	1	+
chr_1	21043868	21043869	Gene-body	1	+
chr_1	21043876	21043877	Gene-body	1	+
chr_1	21044450	21044451	Gene-body	1	+
chr_1	21044477	21044478	Gene-body	1	+
chr_1	21044913	21044914	Gene-body	1	+
chr_1	21073897	21073898	Gene-body	1	-
chr_1	21215106	21215107	Gene-body	1	-
chr_1	21394902	21394903	Gene-body	1	+
chr_1	21395017	21395018	Intergenic	1	+
chr_1	21395020	21395021	Intergenic	1	+
chr_1	21441943	21441944	Gene-body	1	-
chr_1	21442488	21442489	Gene-body	1	-
chr_1	21442760	21442761	Promoter-proximal	1	-
chr_1	21579163	21579164	Intergenic	1	+
chr_1	21626130	21626131	Promoter-proximal	1	-
chr_1	21747479	21747480	Gene-body	1	+
chr_1	21747539	21747540	Gene-body	1	+
chr_1	21747969	21747970	Gene-body	1	+
chr_1	21747973	21747974	Gene-body	1	+
chr_1	21748867	21748868	Promoter-proximal	1	+
chr_1	21748978	21748979	Gene-body	1	+
chr_1	21749352	21749353	Gene-body	1	+
chr_1	21749354	21749355	Gene-body	1	+
chr_1	21749356	21749357	Gene-body	1	+
chr_1	21749990	21749991	Gene-body	1	+
chr_1	21751149	21751150	Gene-body	1	+
chr_1	21751162	21751163	Gene-body	1	+
chr_1	21751688	21751689	Gene-body	1	+
chr_1	21752190	21752191	Gene-body	1	+
chr_1	21752923	21752924	Gene-body	1	+
chr_1	21910488	21910489	Gene-body	1	-
chr_1	22031914	22031915	Gene-body	1	+
chr_1	22034540	22034541	Promoter-proximal	1	+
chr_1	22034755	22034756	Gene-body	1	+
chr_1	22034881	22034882	Gene-body	1	+
chr_1	22035745	22035746	Gene-body	1	+
chr_1	22037641	22037642	Gene-body	1	+
chr_1	22144150	22144151	Gene-body	1	-
chr_1	22202102	22202103	Gene-body	1	-
chr_1	22202157	22202158	Gene-body	1	-
chr_1	22202186	22202187	Gene-body	1	-
chr_1	22202360	22202361	Gene-body	1	-
chr_1	22202391	22202392	Gene-body	1	-
chr_1	22425402	22425403	Gene-body	1	+
chr_1	22427403	22427404	Gene-body	1	+
chr_1	22700167	22700168	Promoter-proximal	1	+
chr_1	22700294	22700295	Promoter-proximal	1	+
chr_1	22700445	22700446	Gene-body	1	+
chr_1	22700552	22700553	Gene-body	1	+
chr_1	22701240	22701241	Gene-body	1	+
chr_1	22758698	22758699	Intergenic	1	+
chr_1	22907328	22907329	Gene-body	1	+
chr_1	22919662	22919663	Promoter-proximal	1	+
chr_1	22976399	22976400	Gene-body	1	-
chr_1	23036671	23036672	Gene-body	1	-
chr_1	23038855	23038856	Gene-body	1	-
chr_1	23274888	23274889	Gene-body	1	-
chr_1	23803748	23803749	Intergenic	1	-
chr_1	23850697	23850698	Promoter-proximal	1	+
chr_1	23936362	23936363	Gene-body	1	+
chr_1	24044931	24044932	Promoter-proximal	1	+
chr_1	24046565	24046566	Gene-body	1	-
chr_1	24046664	24046665	Gene-body	1	-
chr_1	24046851	24046852	Gene-body	1	-
chr_1	24047025	24047026	Gene-body	1	-
chr_1	24190942	24190943	Intergenic	1	+
chr_1	24229210	24229211	Promoter-proximal	1	+
chr_1	24306997	24306998	Gene-body	1	-
chr_1	24373300	24373301	Gene-body	1	-
chr_1	24391846	24391847	Gene-body	1	-
chr_1	24489829	24489830	Promoter-proximal	1	+
chr_1	24647267	24647268	Promoter-proximal	1	+
chr_1	24647269	24647270	Promoter-proximal	1	+
chr_1	24647277	24647278	Promoter-proximal	1	+
chr_1	24647283	24647284	Promoter-proximal	1	+
chr_1	24647285	24647286	Promoter-proximal	1	+
chr_1	24647291	24647292	Promoter-proximal	1	+
chr_1	24647303	24647304	Promoter-proximal	1	+
chr_1	24647598	24647599	Gene-body	1	+
chr_1	24656271	24656272	Gene-body	1	-
chr_1	24698328	24698329	Promoter-proximal	1	-
chr_1	24771327	24771328	Promoter-proximal	1	-
chr_1	24812391	24812392	Promoter-proximal	1	-
chr_1	24812571	24812572	Promoter-proximal	1	-
chr_1	24812574	24812575	Promoter-proximal	1	-
chr_1	24812584	24812585	Promoter-proximal	1	-
chr_1	24812597	24812598	Promoter-proximal	1	-
chr_1	24873876	24873877	Gene-body	1	-
chr_1	24904035	24904036	Gene-body	1	+
chr_1	24912880	24912881	Intergenic	1	-
chr_1	24913387	24913388	Intergenic	1	-
chr_1	25048213	25048214	Gene-body	1	-
chr_1	25048218	25048219	Gene-body	1	-
chr_1	25048630	25048631	Gene-body	1	-
chr_1	25048687	25048688	Gene-body	1	-
chr_1	25048912	25048913	Gene-body	1	-
chr_1	25049156	25049157	Promoter-proximal	1	-
chr_1	25049161	25049162	Promoter-proximal	1	-
chr_1	25049169	25049170	Promoter-proximal	1	-
chr_1	25202826	25202827	Gene-body	1	-
chr_1	25392403	25392404	Gene-body	1	+
chr_1	25394996	25394997	Promoter-proximal	1	-
chr_1	25509679	25509680	Gene-body	1	+
chr_1	25559539	25559540	Promoter-proximal	1	+
chr_1	25599934	25599935	Gene-body	1	+
chr_1	25693631	25693632	Promoter-proximal	1	+
chr_1	25695100	25695101	Gene-body	1	+
chr_1	25695509	25695510	Gene-body	1	+
chr_1	25709445	25709446	Gene-body	1	-
chr_1	25709549	25709550	Gene-body	1	-
chr_1	25709885	25709886	Gene-body	1	-
chr_1	25709901	25709902	Gene-body	1	-
chr_1	25709915	25709916	Gene-body	1	-
chr_1	25709931	25709932	Gene-body	1	-
chr_1	25709933	25709934	Gene-body	1	-
chr_1	25709937	25709938	Gene-body	1	-
chr_1	25709948	25709949	Gene-body	1	-
chr_1	25710036	25710037	Gene-body	1	-
chr_1	25710256	25710257	Gene-body	1	-
chr_1	25710382	25710383	Gene-body	1	-
chr_1	25710387	25710388	Gene-body	1	-
chr_1	25713688	25713689	Gene-body	1	-
chr_1	25725267	25725268	Intergenic	1	-
chr_1	25758088	25758089	Promoter-proximal	1	-
chr_1	25758099	25758100	Promoter-proximal	1	-
chr_1	25880362	25880363	Promoter-proximal	1	+
chr_1	25880391	25880392	Promoter-proximal	1	+
chr_1	25880503	25880504	Promoter-proximal	1	+
chr_1	25880514	25880515	Promoter-proximal	1	+
chr_1	25880782	25880783	Gene-body	1	+
chr_1	25880926	25880927	Gene-body	1	+
chr_1	25881442	25881443	Gene-body	1	+
chr_1	25881568	25881569	Gene-body	1	+
chr_1	25881776	25881777	Gene-body	1	+
chr_1	25881908	25881909	Gene-body	1	+
chr_1	25921601	25921602	Promoter-proximal	1	+
chr_1	26075267	26075268	Gene-body	1	-
chr_1	26142916	26142917	Gene-body	1	+
chr_1	26240493	26240494	Gene-body	1	-
chr_1	26346324	26346325	Intergenic	1	+
chr_1	26401282	26401283	Gene-body	1	+
chr_1	26429837	26429838	Promoter-proximal	1	+
chr_1	26429854	26429855	Promoter-proximal	1	+
chr_1	26472859	26472860	Gene-body	1	-
chr_1	26473986	26473987	Gene-body	1	-
chr_1	26608139	26608140	Intergenic	1	-
chr_1	26629250	26629251	Gene-body	1	+
chr_1	26629900	26629901	Gene-body	1	+
chr_1	26630581	26630582	Gene-body	1	+
chr_1	26696264	26696265	Promoter-proximal	1	-
chr_1	26796202	26796203	Gene-body	1	-
chr_1	26891698	26891699	Intergenic	1	+
chr_1	26984572	26984573	Gene-body	1	+
chr_1	27148978	27148979	Gene-body	1	+
chr_1	27148981	27148982	Gene-body	1	+
chr_1	27148993	27148994	Gene-body	1	+
chr_1	27148997	27148998	Gene-body	1	+
chr_1	27148999	27149000	Gene-body	1	+
chr_1	27149029	27149030	Gene-body	1	+
chr_1	27339880	27339881	Promoter-proximal	1	-
chr_1	27431621	27431622	Gene-body	1	+
chr_1	27437983	27437984	Promoter-proximal	1	+
chr_1	27439569	27439570	Promoter-proximal	1	+
chr_1	27439699	27439700	Promoter-proximal	1	+
chr_1	27440185	27440186	Gene-body	1	+
chr_1	27440195	27440196	Gene-body	1	+
chr_1	27494051	27494052	Intergenic	1	-
chr_1	27603899	27603900	Promoter-proximal	1	+
chr_1	27629813	27629814	Gene-body	1	+
chr_1	27631364	27631365	Gene-body	1	+
chr_1	27639919	27639920	Gene-body	1	-
chr_1	27639956	27639957	Gene-body	1	-
chr_1	27640281	27640282	Gene-body	1	-
chr_1	27640284	27640285	Gene-body	1	-
chr_1	27640287	27640288	Gene-body	1	-
chr_1	27640291	27640292	Gene-body	1	-
chr_1	27640293	27640294	Gene-body	1	-
chr_1	27640314	27640315	Gene-body	1	-
chr_1	27640349	27640350	Promoter-proximal	1	-
chr_1	27646070	27646071	Gene-body	1	-
chr_1	27646122	27646123	Gene-body	1	-
chr_1	27646149	27646150	Gene-body	1	-
chr_1	27646198	27646199	Gene-body	1	-
chr_1	27646525	27646526	Promoter-proximal	1	-
chr_1	27646569	27646570	Promoter-proximal	1	-
chr_1	27646619	27646620	Promoter-proximal	1	-
chr_1	27646626	27646627	Promoter-proximal	1	-
chr_1	27646635	27646636	Promoter-proximal	1	-
chr_1	27646638	27646639	Promoter-proximal	1	-
chr_1	27713233	27713234	Intergenic	1	-
chr_1	27713366	27713367	Intergenic	1	-
chr_1	27749180	27749181	Promoter-proximal	1	-
chr_1	27893891	27893892	Gene-body	1	-
chr_1	27921163	27921164	Gene-body	1	+
chr_1	27982655	27982656	Promoter-proximal	1	+
chr_1	27991344	27991345	Promoter-proximal	1	+
chr_1	27991363	27991364	Promoter-proximal	1	+
chr_1	27991365	27991366	Promoter-proximal	1	+
chr_1	27992178	27992179	Gene-body	1	+
chr_1	27993133	27993134	Gene-body	1	+
chr_1	27993141	27993142	Gene-body	1	+
chr_1	27996055	27996056	Intergenic	1	+
chr_1	28053372	28053373	Gene-body	1	+
chr_1	28053378	28053379	Gene-body	1	+
chr_1	28134251	28134252	Gene-body	1	+
chr_1	28135558	28135559	Gene-body	1	-
chr_1	28144287	28144288	Gene-body	1	+
chr_1	28144308	28144309	Gene-body	1	+
chr_1	28144322	28144323	Gene-body	1	+
chr_1	28168043	28168044	Gene-body	1	-
chr_1	28256047	28256048	Gene-body	1	-
chr_1	28281783	28281784	Gene-body	1	-
chr_1	28283320	28283321	Gene-body	1	-
chr_1	28283322	28283323	Gene-body	1	-
chr_1	28529032	28529033	Gene-body	1	-
chr_1	28587014	28587015	Gene-body	1	-
chr_1	28587159	28587160	Gene-body	1	-
chr_1	28587189	28587190	Gene-body	1	-
chr_1	28587193	28587194	Gene-body	1	-
chr_1	28587209	28587210	Gene-body	1	-
chr_1	28587218	28587219	Gene-body	1	-
chr_1	28587220	28587221	Gene-body	1	-
chr_1	28587226	28587227	Gene-body	1	-
chr_1	28587252	28587253	Gene-body	1	-
chr_1	28587255	28587256	Gene-body	1	-
chr_1	28587259	28587260	Gene-body	1	-
chr_1	28587490	28587491	Gene-body	1	-
chr_1	28587517	28587518	Gene-body	1	-
chr_1	28587569	28587570	Gene-body	1	-
chr_1	28587596	28587597	Gene-body	1	-
chr_1	28643979	28643980	Gene-body	1	-
chr_1	28746917	28746918	Promoter-proximal	1	+
chr_1	28746919	28746920	Promoter-proximal	1	+
chr_1	28746955	28746956	Promoter-proximal	1	+
chr_1	28747270	28747271	Gene-body	1	+
chr_1	28767304	28767305	Promoter-proximal	1	-
chr_1	28889413	28889414	Intergenic	1	+
chr_1	28889422	28889423	Intergenic	1	+
chr_1	28889492	28889493	Intergenic	1	+
chr_1	28889585	28889586	Intergenic	1	+
chr_1	28889886	28889887	Intergenic	1	+
chr_1	29000621	29000622	Gene-body	1	-
chr_1	29117871	29117872	Gene-body	1	+
chr_1	29210029	29210030	Intergenic	1	-
chr_1	29224424	29224425	Gene-body	1	+
chr_1	29239245	29239246	Promoter-proximal	1	-
chr_1	29239270	29239271	Promoter-proximal	1	-
chr_1	29331794	29331795	Intergenic	1	-
chr_1	29345993	29345994	Promoter-proximal	1	+
chr_1	29364402	29364403	Gene-body	1	+
chr_1	29364413	29364414	Gene-body	1	+
chr_1	29364433	29364434	Gene-body	1	+
chr_1	29364438	29364439	Gene-body	1	+
chr_1	29364800	29364801	Gene-body	1	+
chr_1	29364941	29364942	Gene-body	1	+
chr_1	29364961	29364962	Gene-body	1	+
chr_1	29364966	29364967	Gene-body	1	+
chr_1	29364968	29364969	Gene-body	1	+
chr_1	29364976	29364977	Gene-body	1	+
chr_1	29364979	29364980	Gene-body	1	+
chr_1	29365134	29365135	Gene-body	1	+
chr_1	29365137	29365138	Gene-body	1	+
chr_1	29365140	29365141	Gene-body	1	+
chr_1	29365162	29365163	Gene-body	1	+
chr_1	29365279	29365280	Gene-body	1	+
chr_1	29365351	29365352	Gene-body	1	+
chr_1	29365448	29365449	Gene-body	1	+
chr_1	29365492	29365493	Gene-body	1	+
chr_1	29365616	29365617	Gene-body	1	+
chr_1	29365946	29365947	Gene-body	1	+
chr_1	29365971	29365972	Gene-body	1	+
chr_1	29388178	29388179	Gene-body	1	+
chr_1	29486358	29486359	Intergenic	1	-
chr_1	29505742	29505743	Gene-body	1	+
chr_1	29517684	29517685	Gene-body	1	-
chr_1	29554741	29554742	Gene-body	1	-
chr_1	29609560	29609561	Intergenic	1	-
chr_1	29612643	29612644	Intergenic	1	+
chr_1	29626728	29626729	Gene-body	1	-
chr_1	29643176	29643177	Gene-body	1	-
chr_1	29715011	29715012	Promoter-proximal	1	-
chr_1	29736203	29736204	Promoter-proximal	1	+
chr_1	29736488	29736489	Gene-body	1	+
chr_1	29736689	29736690	Gene-body	1	+
chr_1	29749084	29749085	Promoter-proximal	1	-
chr_1	29749092	29749093	Intergenic	1	-
chr_1	29752835	29752836	Gene-body	1	-
chr_1	29760086	29760087	Gene-body	1	+
chr_1	29806119	29806120	Gene-body	1	-
chr_1	29806165	29806166	Gene-body	1	-
chr_1	29806293	29806294	Gene-body	1	-
chr_1	29806667	29806668	Gene-body	1	-
chr_1	29806792	29806793	Gene-body	1	-
chr_1	29807548	29807549	Gene-body	1	-
chr_1	29807551	29807552	Gene-body	1	-
chr_1	29807991	29807992	Gene-body	1	-
chr_1	29808504	29808505	Gene-body	1	-
chr_1	29808576	29808577	Gene-body	1	-
chr_1	29808843	29808844	Promoter-proximal	1	-
chr_1	29808973	29808974	Promoter-proximal	1	-
chr_1	29809139	29809140	Gene-body	1	-
chr_1	29809167	29809168	Gene-body	1	-
chr_1	29809293	29809294	Promoter-proximal	1	-
chr_1	29809297	29809298	Promoter-proximal	1	-
chr_1	29809301	29809302	Promoter-proximal	1	-
chr_1	29809393	29809394	Promoter-proximal	1	-
chr_1	29809457	29809458	Promoter-proximal	1	-
chr_1	29923527	29923528	Intergenic	1	-
chr_1	30001119	30001120	Gene-body	1	-
chr_1	30010636	30010637	Gene-body	1	-
chr_1	30018017	30018018	Promoter-proximal	1	-
chr_1	30026662	30026663	Gene-body	1	-
chr_1	30081274	30081275	Intergenic	1	+
chr_1	30083394	30083395	Gene-body	1	+
chr_1	30104127	30104128	Intergenic	1	-
chr_1	30104273	30104274	Intergenic	1	-
chr_1	30241686	30241687	Promoter-proximal	1	+
chr_1	30241728	30241729	Promoter-proximal	1	+
chr_1	30241836	30241837	Gene-body	1	+
chr_1	30241867	30241868	Gene-body	1	+
chr_1	30241962	30241963	Gene-body	1	+
chr_1	30241969	30241970	Gene-body	1	+
chr_1	30241976	30241977	Gene-body	1	+
chr_1	30241985	30241986	Gene-body	1	+
chr_1	30242080	30242081	Gene-body	1	+
chr_1	30242191	30242192	Gene-body	1	+
chr_1	30242283	30242284	Gene-body	1	+
chr_1	30242288	30242289	Gene-body	1	+
chr_1	30242293	30242294	Gene-body	1	+
chr_1	30242493	30242494	Gene-body	1	+
chr_1	30242496	30242497	Gene-body	1	+
chr_1	30242594	30242595	Gene-body	1	+
chr_1	30242614	30242615	Gene-body	1	+
chr_1	30328214	30328215	Gene-body	1	+
chr_1	30362222	30362223	Gene-body	1	+
chr_1	30383769	30383770	Promoter-proximal	1	+
chr_1	30383778	30383779	Promoter-proximal	1	+
chr_1	30383800	30383801	Promoter-proximal	1	+
chr_1	30403474	30403475	Intergenic	1	-
chr_1	30403489	30403490	Intergenic	1	-
chr_1	30403924	30403925	Gene-body	1	-
chr_1	30404362	30404363	Gene-body	1	-
chr_1	30404585	30404586	Promoter-proximal	1	-
chr_1	30408567	30408568	Gene-body	1	-
chr_1	30408788	30408789	Gene-body	1	-
chr_1	30411679	30411680	Gene-body	1	+
chr_2	3440	3441	Intergenic	1	+
chr_2	3445	3446	Intergenic	1	+
chr_2	3569	3570	Intergenic	1	+
chr_2	3573	3574	Intergenic	1	+
chr_2	3592	3593	Intergenic	1	+
chr_2	3602	3603	Intergenic	1	+
chr_2	3604	3605	Intergenic	1	+
chr_2	9519	9520	Intergenic	1	+
chr_2	81799	81800	Gene-body	1	+
chr_2	120626	120627	Gene-body	1	-
chr_2	135995	135996	Gene-body	1	-
chr_2	155617	155618	Gene-body	1	-
chr_2	174987	174988	Gene-body	1	+
chr_2	521014	521015	Gene-body	1	-
chr_2	528403	528404	Promoter-proximal	1	+
chr_2	528405	528406	Promoter-proximal	1	+
chr_2	528447	528448	Promoter-proximal	1	+
chr_2	528452	528453	Promoter-proximal	1	+
chr_2	528725	528726	Gene-body	1	+
chr_2	528843	528844	Gene-body	1	+
chr_2	760795	760796	Promoter-proximal	1	-
chr_2	775895	775896	Gene-body	1	+
chr_2	1462812	1462813	Promoter-proximal	1	-
chr_2	1677038	1677039	Promoter-proximal	1	+
chr_2	1799655	1799656	Gene-body	1	-
chr_2	1799679	1799680	Gene-body	1	-
chr_2	1799962	1799963	Gene-body	1	-
chr_2	1800140	1800141	Gene-body	1	-
chr_2	1800281	1800282	Promoter-proximal	1	-
chr_2	1800285	1800286	Promoter-proximal	1	-
chr_2	1800336	1800337	Promoter-proximal	1	-
chr_2	1823228	1823229	Gene-body	1	-
chr_2	1824060	1824061	Gene-body	1	-
chr_2	1824147	1824148	Gene-body	1	-
chr_2	1824251	1824252	Promoter-proximal	1	-
chr_2	1824283	1824284	Promoter-proximal	1	-
chr_2	1933986	1933987	Gene-body	1	-
chr_2	1934094	1934095	Promoter-proximal	1	-
chr_2	1967645	1967646	Gene-body	1	+
chr_2	1967655	1967656	Gene-body	1	+
chr_2	1967783	1967784	Gene-body	1	+
chr_2	2026272	2026273	Promoter-proximal	1	+
chr_2	2026674	2026675	Gene-body	1	+
chr_2	2587498	2587499	Intergenic	1	-
chr_2	2587516	2587517	Intergenic	1	-
chr_2	2588120	2588121	Gene-body	1	-
chr_2	2588122	2588123	Gene-body	1	-
chr_2	2589191	2589192	Gene-body	1	-
chr_2	2590200	2590201	Promoter-proximal	1	-
chr_2	2763619	2763620	Promoter-proximal	1	+
chr_2	2763623	2763624	Promoter-proximal	1	+
chr_2	2763625	2763626	Promoter-proximal	1	+
chr_2	2763649	2763650	Promoter-proximal	1	+
chr_2	2892223	2892224	Intergenic	1	-
chr_2	3483921	3483922	Intergenic	1	-
chr_2	3562146	3562147	Intergenic	1	-
chr_2	3923138	3923139	Gene-body	1	+
chr_2	4311136	4311137	Gene-body	1	-
chr_2	4478775	4478776	Gene-body	1	+
chr_2	4479144	4479145	Gene-body	1	+
chr_2	4479830	4479831	Gene-body	1	+
chr_2	4480043	4480044	Gene-body	1	+
chr_2	4480204	4480205	Gene-body	1	+
chr_2	4480588	4480589	Gene-body	1	+
chr_2	4481173	4481174	Gene-body	1	+
chr_2	4481348	4481349	Gene-body	1	+
chr_2	4481576	4481577	Gene-body	1	+
chr_2	4481887	4481888	Gene-body	1	+
chr_2	4481905	4481906	Gene-body	1	+
chr_2	5539365	5539366	Gene-body	1	-
chr_2	5655521	5655522	Intergenic	1	+
chr_2	5863101	5863102	Gene-body	1	+
chr_2	5865318	5865319	Promoter-proximal	1	-
chr_2	5865458	5865459	Promoter-proximal	1	-
chr_2	6214366	6214367	Gene-body	1	+
chr_2	6400187	6400188	Gene-body	1	+
chr_2	6407240	6407241	Gene-body	1	-
chr_2	6536718	6536719	Gene-body	1	+
chr_2	6919579	6919580	Gene-body	1	-
chr_2	6920159	6920160	Promoter-proximal	1	-
chr_2	6921201	6921202	Gene-body	1	-
chr_2	6921354	6921355	Gene-body	1	-
chr_2	6921358	6921359	Gene-body	1	-
chr_2	6921860	6921861	Promoter-proximal	1	-
chr_2	6947494	6947495	Gene-body	1	+
chr_2	6950392	6950393	Gene-body	1	+
chr_2	7051736	7051737	Gene-body	1	+
chr_2	7153298	7153299	Promoter-proximal	1	-
chr_2	7346693	7346694	Gene-body	1	-
chr_2	7346871	7346872	Gene-body	1	-
chr_2	7731212	7731213	Promoter-proximal	1	+
chr_2	7757636	7757637	Promoter-proximal	1	-
chr_2	7757689	7757690	Promoter-proximal	1	-
chr_2	7757750	7757751	Promoter-proximal	1	-
chr_2	7846516	7846517	Gene-body	1	+
chr_2	7846532	7846533	Gene-body	1	+
chr_2	7995512	7995513	Gene-body	1	-
chr_2	7996484	7996485	Gene-body	1	-
chr_2	7996487	7996488	Gene-body	1	-
chr_2	7996490	7996491	Gene-body	1	-
chr_2	7996686	7996687	Gene-body	1	-
chr_2	7997118	7997119	Promoter-proximal	1	-
chr_2	7997132	7997133	Promoter-proximal	1	-
chr_2	7997140	7997141	Promoter-proximal	1	-
chr_2	7997144	7997145	Promoter-proximal	1	-
chr_2	7997148	7997149	Promoter-proximal	1	-
chr_2	7997150	7997151	Promoter-proximal	1	-
chr_2	8355423	8355424	Gene-body	1	+
chr_2	8802264	8802265	Promoter-proximal	1	+
chr_2	8802282	8802283	Promoter-proximal	1	+
chr_2	8804775	8804776	Intergenic	1	+
chr_2	8899785	8899786	Promoter-proximal	1	-
chr_2	8912389	8912390	Gene-body	1	-
chr_2	8912475	8912476	Gene-body	1	-
chr_2	8913225	8913226	Gene-body	1	-
chr_2	8913286	8913287	Gene-body	1	-
chr_2	8959560	8959561	Gene-body	1	+
chr_2	9004543	9004544	Gene-body	1	+
chr_2	9103720	9103721	Gene-body	1	-
chr_2	9128776	9128777	Gene-body	1	-
chr_2	9144846	9144847	Gene-body	1	+
chr_2	9147202	9147203	Gene-body	1	+
chr_2	9236615	9236616	Promoter-proximal	1	+
chr_2	9243667	9243668	Gene-body	1	+
chr_2	9265058	9265059	Intergenic	1	-
chr_2	9265345	9265346	Gene-body	1	-
chr_2	9265376	9265377	Gene-body	1	-
chr_2	9265379	9265380	Gene-body	1	-
chr_2	9265381	9265382	Gene-body	1	-
chr_2	9265385	9265386	Gene-body	1	-
chr_2	9265387	9265388	Gene-body	1	-
chr_2	9265392	9265393	Gene-body	1	-
chr_2	9265395	9265396	Gene-body	1	-
chr_2	9265397	9265398	Gene-body	1	-
chr_2	9265399	9265400	Gene-body	1	-
chr_2	9265402	9265403	Gene-body	1	-
chr_2	9265404	9265405	Gene-body	1	-
chr_2	9265413	9265414	Gene-body	1	-
chr_2	9265416	9265417	Gene-body	1	-
chr_2	9265515	9265516	Gene-body	1	-
chr_2	9265527	9265528	Gene-body	1	-
chr_2	9265536	9265537	Gene-body	1	-
chr_2	9265539	9265540	Gene-body	1	-
chr_2	9265542	9265543	Gene-body	1	-
chr_2	9265545	9265546	Gene-body	1	-
chr_2	9265557	9265558	Gene-body	1	-
chr_2	9265575	9265576	Gene-body	1	-
chr_2	9265578	9265579	Gene-body	1	-
chr_2	9265581	9265582	Gene-body	1	-
chr_2	9265584	9265585	Gene-body	1	-
chr_2	9265589	9265590	Gene-body	1	-
chr_2	9265592	9265593	Gene-body	1	-
chr_2	9265601	9265602	Gene-body	1	-
chr_2	9265610	9265611	Gene-body	1	-
chr_2	9265613	9265614	Gene-body	1	-
chr_2	9265620	9265621	Gene-body	1	-
chr_2	9265622	9265623	Gene-body	1	-
chr_2	9265647	9265648	Gene-body	1	-
chr_2	9265650	9265651	Gene-body	1	-
chr_2	9265671	9265672	Gene-body	1	-
chr_2	9265673	9265674	Gene-body	1	-
chr_2	9265676	9265677	Gene-body	1	-
chr_2	9265680	9265681	Gene-body	1	-
chr_2	9265694	9265695	Gene-body	1	-
chr_2	9265697	9265698	Gene-body	1	-
chr_2	9265723	9265724	Gene-body	1	-
chr_2	9265737	9265738	Gene-body	1	-
chr_2	9265739	9265740	Gene-body	1	-
chr_2	9265772	9265773	Gene-body	1	-
chr_2	9265778	9265779	Gene-body	1	-
chr_2	9265784	9265785	Gene-body	1	-
chr_2	9265786	9265787	Gene-body	1	-
chr_2	9265792	9265793	Gene-body	1	-
chr_2	9265794	9265795	Gene-body	1	-
chr_2	9265796	9265797	Gene-body	1	-
chr_2	9265803	9265804	Gene-body	1	-
chr_2	9265833	9265834	Gene-body	1	-
chr_2	9265839	9265840	Gene-body	1	-
chr_2	9265841	9265842	Gene-body	1	-
chr_2	9265891	9265892	Gene-body	1	-
chr_2	9266003	9266004	Gene-body	1	-
chr_2	9266006	9266007	Gene-body	1	-
chr_2	9266017	9266018	Gene-body	1	-
chr_2	9266020	9266021	Gene-body	1	-
chr_2	9266036	9266037	Gene-body	1	-
chr_2	9266059	9266060	Gene-body	1	-
chr_2	9266062	9266063	Gene-body	1	-
chr_2	9266212	9266213	Promoter-proximal	1	-
chr_2	9266215	9266216	Promoter-proximal	1	-
chr_2	9266225	9266226	Promoter-proximal	1	-
chr_2	9266227	9266228	Promoter-proximal	1	-
chr_2	9266256	9266257	Promoter-proximal	1	-
chr_2	9266262	9266263	Promoter-proximal	1	-
chr_2	9266288	9266289	Promoter-proximal	1	-
chr_2	9266327	9266328	Promoter-proximal	1	-
chr_2	9266331	9266332	Promoter-proximal	1	-
chr_2	9266333	9266334	Promoter-proximal	1	-
chr_2	9266338	9266339	Promoter-proximal	1	-
chr_2	9526492	9526493	Gene-body	1	-
chr_2	9526784	9526785	Gene-body	1	-
chr_2	9526865	9526866	Gene-body	1	-
chr_2	9526875	9526876	Gene-body	1	-
chr_2	9526884	9526885	Gene-body	1	-
chr_2	9526886	9526887	Gene-body	1	-
chr_2	9527090	9527091	Gene-body	1	-
chr_2	9527331	9527332	Gene-body	1	-
chr_2	9527337	9527338	Gene-body	1	-
chr_2	9527339	9527340	Gene-body	1	-
chr_2	9527343	9527344	Gene-body	1	-
chr_2	9527349	9527350	Gene-body	1	-
chr_2	9527351	9527352	Gene-body	1	-
chr_2	9527358	9527359	Gene-body	1	-
chr_2	9527711	9527712	Promoter-proximal	1	-
chr_2	9527731	9527732	Promoter-proximal	1	-
chr_2	9527763	9527764	Promoter-proximal	1	-
chr_2	9527775	9527776	Promoter-proximal	1	-
chr_2	9564194	9564195	Gene-body	1	-
chr_2	9564291	9564292	Gene-body	1	-
chr_2	9564436	9564437	Gene-body	1	-
chr_2	9564644	9564645	Promoter-proximal	1	-
chr_2	9663870	9663871	Gene-body	1	+
chr_2	9842176	9842177	Gene-body	1	+
chr_2	9842180	9842181	Gene-body	1	+
chr_2	9842348	9842349	Gene-body	1	+
chr_2	9842375	9842376	Gene-body	1	+
chr_2	9925013	9925014	Promoter-proximal	1	+
chr_2	10123806	10123807	Gene-body	1	-
chr_2	10135920	10135921	Gene-body	1	-
chr_2	10135930	10135931	Gene-body	1	-
chr_2	10136920	10136921	Gene-body	1	-
chr_2	10136923	10136924	Gene-body	1	-
chr_2	10137079	10137080	Gene-body	1	-
chr_2	10137249	10137250	Gene-body	1	-
chr_2	10137280	10137281	Gene-body	1	-
chr_2	10137320	10137321	Promoter-proximal	1	-
chr_2	10137350	10137351	Promoter-proximal	1	-
chr_2	10137389	10137390	Promoter-proximal	1	-
chr_2	10429159	10429160	Gene-body	1	-
chr_2	10451066	10451067	Gene-body	1	+
chr_2	10567262	10567263	Gene-body	1	+
chr_2	10567284	10567285	Gene-body	1	+
chr_2	10567576	10567577	Gene-body	1	+
chr_2	10567786	10567787	Gene-body	1	+
chr_2	10604033	10604034	Intergenic	1	+
chr_2	10668354	10668355	Gene-body	1	+
chr_2	10676365	10676366	Intergenic	1	-
chr_2	10676533	10676534	Intergenic	1	-
chr_2	10676914	10676915	Intergenic	1	-
chr_2	10753907	10753908	Gene-body	1	+
chr_2	10754009	10754010	Gene-body	1	+
chr_2	10754024	10754025	Gene-body	1	+
chr_2	10754027	10754028	Gene-body	1	+
chr_2	10754102	10754103	Gene-body	1	+
chr_2	10830706	10830707	Gene-body	1	-
chr_2	10830812	10830813	Gene-body	1	-
chr_2	10830913	10830914	Gene-body	1	-
chr_2	10849295	10849296	Gene-body	1	-
chr_2	10850323	10850324	Gene-body	1	-
chr_2	10850412	10850413	Gene-body	1	-
chr_2	10850476	10850477	Gene-body	1	-
chr_2	10850480	10850481	Gene-body	1	-
chr_2	11025916	11025917	Gene-body	1	-
chr_2	11071211	11071212	Promoter-proximal	1	-
chr_2	11072297	11072298	Gene-body	1	-
chr_2	11075516	11075517	Promoter-proximal	1	-
chr_2	11269402	11269403	Intergenic	1	-
chr_2	11270341	11270342	Promoter-proximal	1	+
chr_2	11283361	11283362	Gene-body	1	-
chr_2	11283366	11283367	Gene-body	1	-
chr_2	11283377	11283378	Gene-body	1	-
chr_2	11415185	11415186	Gene-body	1	+
chr_2	11515395	11515396	Gene-body	1	-
chr_2	11515562	11515563	Gene-body	1	-
chr_2	11515703	11515704	Gene-body	1	-
chr_2	11532069	11532070	Promoter-proximal	1	+
chr_2	11717205	11717206	Promoter-proximal	1	-
chr_2	11722300	11722301	Promoter-proximal	1	-
chr_2	11752653	11752654	Gene-body	1	-
chr_2	11753778	11753779	Promoter-proximal	1	-
chr_2	11758364	11758365	Intergenic	1	+
chr_2	11758867	11758868	Gene-body	1	-
chr_2	11833735	11833736	Gene-body	1	-
chr_2	11860635	11860636	Gene-body	1	+
chr_2	11860643	11860644	Gene-body	1	+
chr_2	11861114	11861115	Gene-body	1	+
chr_2	11872870	11872871	Intergenic	1	-
chr_2	11915207	11915208	Gene-body	1	-
chr_2	11975479	11975480	Gene-body	1	+
chr_2	12148690	12148691	Gene-body	1	-
chr_2	12226455	12226456	Gene-body	1	-
chr_2	12333881	12333882	Intergenic	1	-
chr_2	12414497	12414498	Gene-body	1	-
chr_2	12414499	12414500	Gene-body	1	-
chr_2	12415457	12415458	Promoter-proximal	1	-
chr_2	12543423	12543424	Intergenic	1	-
chr_2	12625546	12625547	Promoter-proximal	1	-
chr_2	12634587	12634588	Promoter-proximal	1	+
chr_2	12667461	12667462	Gene-body	1	+
chr_2	12667602	12667603	Gene-body	1	+
chr_2	12667834	12667835	Gene-body	1	+
chr_2	12668042	12668043	Promoter-proximal	1	+
chr_2	12668044	12668045	Promoter-proximal	1	+
chr_2	12668154	12668155	Promoter-proximal	1	+
chr_2	12671846	12671847	Gene-body	1	+
chr_2	12814467	12814468	Promoter-proximal	1	+
chr_2	12814532	12814533	Promoter-proximal	1	+
chr_2	12814573	12814574	Gene-body	1	+
chr_2	12814600	12814601	Gene-body	1	+
chr_2	12814644	12814645	Gene-body	1	+
chr_2	12814846	12814847	Gene-body	1	+
chr_2	12857503	12857504	Promoter-proximal	1	-
chr_2	12897447	12897448	Gene-body	1	+
chr_2	13018852	13018853	Intergenic	1	-
chr_2	13019969	13019970	Gene-body	1	-
chr_2	13019997	13019998	Gene-body	1	-
chr_2	13037447	13037448	Promoter-proximal	1	+
chr_2	13037567	13037568	Gene-body	1	+
chr_2	13050576	13050577	Gene-body	1	-
chr_2	13139314	13139315	Gene-body	1	+
chr_2	13139337	13139338	Gene-body	1	+
chr_2	13142052	13142053	Gene-body	1	+
chr_2	13182034	13182035	Gene-body	1	-
chr_2	13271857	13271858	Gene-body	1	-
chr_2	13271966	13271967	Gene-body	1	-
chr_2	13272012	13272013	Gene-body	1	-
chr_2	13554968	13554969	Promoter-proximal	1	+
chr_2	13555014	13555015	Promoter-proximal	1	+
chr_2	13555781	13555782	Gene-body	1	+
chr_2	13636994	13636995	Gene-body	1	+
chr_2	13648080	13648081	Gene-body	1	+
chr_2	13720512	13720513	Gene-body	1	+
chr_2	14105892	14105893	Intergenic	1	+
chr_2	14123107	14123108	Gene-body	1	-
chr_2	14173488	14173489	Gene-body	1	+
chr_2	14173490	14173491	Gene-body	1	+
chr_2	14208322	14208323	Gene-body	1	-
chr_2	14309724	14309725	Gene-body	1	-
chr_2	14309740	14309741	Gene-body	1	-
chr_2	14309873	14309874	Gene-body	1	-
chr_2	14309876	14309877	Gene-body	1	-
chr_2	14309881	14309882	Gene-body	1	-
chr_2	14310058	14310059	Promoter-proximal	1	-
chr_2	14310060	14310061	Promoter-proximal	1	-
chr_2	14310159	14310160	Promoter-proximal	1	-
chr_2	14310206	14310207	Promoter-proximal	1	-
chr_2	14522563	14522564	Intergenic	1	-
chr_2	14522603	14522604	Intergenic	1	-
chr_2	14522709	14522710	Intergenic	1	-
chr_2	14522784	14522785	Intergenic	1	-
chr_2	14522846	14522847	Gene-body	1	-
chr_2	14522848	14522849	Gene-body	1	-
chr_2	14522858	14522859	Gene-body	1	-
chr_2	14523075	14523076	Gene-body	1	-
chr_2	14523080	14523081	Gene-body	1	-
chr_2	14523089	14523090	Gene-body	1	-
chr_2	14523217	14523218	Gene-body	1	-
chr_2	14523220	14523221	Gene-body	1	-
chr_2	14523387	14523388	Promoter-proximal	1	-
chr_2	14523405	14523406	Promoter-proximal	1	-
chr_2	14523450	14523451	Promoter-proximal	1	-
chr_2	14523460	14523461	Promoter-proximal	1	-
chr_2	14523462	14523463	Promoter-proximal	1	-
chr_2	14524859	14524860	Promoter-proximal	1	+
chr_2	14525257	14525258	Gene-body	1	+
chr_2	14532597	14532598	Intergenic	1	-
chr_2	14582155	14582156	Gene-body	1	-
chr_2	14807639	14807640	Gene-body	1	-
chr_2	14849881	14849882	Gene-body	1	+
chr_2	14851817	14851818	Gene-body	1	+
chr_2	14895811	14895812	Gene-body	1	-
chr_2	15040050	15040051	Promoter-proximal	1	-
chr_2	15084116	15084117	Gene-body	1	-
chr_2	15091210	15091211	Gene-body	1	-
chr_2	15117354	15117355	Gene-body	1	+
chr_2	15147471	15147472	Gene-body	1	-
chr_2	15192552	15192553	Promoter-proximal	1	+
chr_2	15192677	15192678	Promoter-proximal	1	+
chr_2	15243863	15243864	Gene-body	1	-
chr_2	15297834	15297835	Gene-body	1	-
chr_2	15320823	15320824	Gene-body	1	-
chr_2	15369245	15369246	Gene-body	1	-
chr_2	15481315	15481316	Promoter-proximal	1	-
chr_2	15612044	15612045	Intergenic	1	-
chr_2	15634389	15634390	Intergenic	1	-
chr_2	15634567	15634568	Gene-body	1	-
chr_2	15634583	15634584	Gene-body	1	-
chr_2	15635448	15635449	Gene-body	1	-
chr_2	15636184	15636185	Gene-body	1	-
chr_2	15636286	15636287	Promoter-proximal	1	-
chr_2	15857200	15857201	Gene-body	1	+
chr_2	16065942	16065943	Gene-body	1	+
chr_2	16108654	16108655	Gene-body	1	+
chr_2	16108658	16108659	Gene-body	1	+
chr_2	16108711	16108712	Gene-body	1	+
chr_2	16108725	16108726	Gene-body	1	+
chr_2	16108727	16108728	Gene-body	1	+
chr_2	16108975	16108976	Gene-body	1	+
chr_2	16109156	16109157	Gene-body	1	+
chr_2	16109179	16109180	Gene-body	1	+
chr_2	16109182	16109183	Gene-body	1	+
chr_2	16109191	16109192	Gene-body	1	+
chr_2	16109347	16109348	Gene-body	1	+
chr_2	16109368	16109369	Gene-body	1	+
chr_2	16109382	16109383	Gene-body	1	+
chr_2	16109392	16109393	Gene-body	1	+
chr_2	16109398	16109399	Gene-body	1	+
chr_2	16109633	16109634	Gene-body	1	+
chr_2	16110313	16110314	Gene-body	1	+
chr_2	16273969	16273970	Promoter-proximal	1	+
chr_2	16279157	16279158	Promoter-proximal	1	-
chr_2	16291593	16291594	Gene-body	1	+
chr_2	16295592	16295593	Gene-body	1	+
chr_2	16571179	16571180	Gene-body	1	-
chr_2	16571190	16571191	Gene-body	1	-
chr_2	16573359	16573360	Promoter-proximal	1	-
chr_2	16598419	16598420	Gene-body	1	-
chr_2	16601381	16601382	Gene-body	1	-
chr_2	16677554	16677555	Gene-body	1	-
chr_2	16700650	16700651	Gene-body	1	-
chr_2	16700766	16700767	Gene-body	1	-
chr_2	16700768	16700769	Gene-body	1	-
chr_2	16700780	16700781	Gene-body	1	-
chr_2	16700785	16700786	Gene-body	1	-
chr_2	16700799	16700800	Gene-body	1	-
chr_2	16700881	16700882	Gene-body	1	-
chr_2	16700959	16700960	Gene-body	1	-
chr_2	16700967	16700968	Gene-body	1	-
chr_2	16701197	16701198	Gene-body	1	-
chr_2	16701317	16701318	Gene-body	1	-
chr_2	16701346	16701347	Gene-body	1	-
chr_2	16701364	16701365	Gene-body	1	-
chr_2	16701450	16701451	Gene-body	1	-
chr_2	16701464	16701465	Gene-body	1	-
chr_2	16701495	16701496	Gene-body	1	-
chr_2	16701499	16701500	Gene-body	1	-
chr_2	16701507	16701508	Gene-body	1	-
chr_2	16701512	16701513	Gene-body	1	-
chr_2	16701521	16701522	Gene-body	1	-
chr_2	16701546	16701547	Gene-body	1	-
chr_2	16701760	16701761	Gene-body	1	-
chr_2	16701771	16701772	Gene-body	1	-
chr_2	16701776	16701777	Gene-body	1	-
chr_2	16701792	16701793	Gene-body	1	-
chr_2	16701803	16701804	Gene-body	1	-
chr_2	16701808	16701809	Gene-body	1	-
chr_2	16701812	16701813	Gene-body	1	-
chr_2	16701815	16701816	Gene-body	1	-
chr_2	16701823	16701824	Gene-body	1	-
chr_2	16701826	16701827	Gene-body	1	-
chr_2	16701834	16701835	Gene-body	1	-
chr_2	16701842	16701843	Gene-body	1	-
chr_2	16701845	16701846	Gene-body	1	-
chr_2	16701922	16701923	Gene-body	1	-
chr_2	16701927	16701928	Gene-body	1	-
chr_2	16712508	16712509	Gene-body	1	+
chr_2	16749197	16749198	Gene-body	1	+
chr_2	16772260	16772261	Promoter-proximal	1	+
chr_2	16772304	16772305	Promoter-proximal	1	+
chr_2	16772753	16772754	Gene-body	1	+
chr_2	16964161	16964162	Gene-body	1	-
chr_2	17114581	17114582	Gene-body	1	-
chr_2	17138178	17138179	Promoter-proximal	1	+
chr_2	17169433	17169434	Gene-body	1	-
chr_2	17169438	17169439	Gene-body	1	-
chr_2	17170212	17170213	Gene-body	1	-
chr_2	17224706	17224707	Gene-body	1	+
chr_2	17224757	17224758	Gene-body	1	+
chr_2	17224814	17224815	Gene-body	1	+
chr_2	17262261	17262262	Gene-body	1	-
chr_2	17262543	17262544	Gene-body	1	-
chr_2	17269401	17269402	Promoter-proximal	1	+
chr_2	17269507	17269508	Promoter-proximal	1	+
chr_2	17269510	17269511	Promoter-proximal	1	+
chr_2	17269568	17269569	Gene-body	1	+
chr_2	17269574	17269575	Gene-body	1	+
chr_2	17269577	17269578	Gene-body	1	+
chr_2	17269739	17269740	Gene-body	1	+
chr_2	17269742	17269743	Gene-body	1	+
chr_2	17269759	17269760	Gene-body	1	+
chr_2	17269764	17269765	Gene-body	1	+
chr_2	17269784	17269785	Gene-body	1	+
chr_2	17269800	17269801	Gene-body	1	+
chr_2	17269844	17269845	Gene-body	1	+
chr_2	17269857	17269858	Gene-body	1	+
chr_2	17269922	17269923	Gene-body	1	+
chr_2	17269926	17269927	Gene-body	1	+
chr_2	17269932	17269933	Gene-body	1	+
chr_2	17269935	17269936	Gene-body	1	+
chr_2	17269953	17269954	Gene-body	1	+
chr_2	17269956	17269957	Gene-body	1	+
chr_2	17269975	17269976	Gene-body	1	+
chr_2	17270016	17270017	Gene-body	1	+
chr_2	17270035	17270036	Gene-body	1	+
chr_2	17270040	17270041	Gene-body	1	+
chr_2	17270048	17270049	Gene-body	1	+
chr_2	17270074	17270075	Gene-body	1	+
chr_2	17270108	17270109	Gene-body	1	+
chr_2	17270143	17270144	Gene-body	1	+
chr_2	17270241	17270242	Gene-body	1	+
chr_2	17270252	17270253	Gene-body	1	+
chr_2	17270283	17270284	Gene-body	1	+
chr_2	17270443	17270444	Gene-body	1	+
chr_2	17270576	17270577	Intergenic	1	+
chr_2	17270582	17270583	Intergenic	1	+
chr_2	17296237	17296238	Gene-body	1	-
chr_2	17357496	17357497	Promoter-proximal	1	-
chr_2	17421803	17421804	Promoter-proximal	1	+
chr_2	17470849	17470850	Intergenic	1	-
chr_2	17575357	17575358	Gene-body	1	-
chr_2	17582854	17582855	Promoter-proximal	1	+
chr_2	17599207	17599208	Gene-body	1	+
chr_2	17604242	17604243	Promoter-proximal	1	+
chr_2	17605066	17605067	Gene-body	1	+
chr_2	17605069	17605070	Gene-body	1	+
chr_2	17605444	17605445	Gene-body	1	+
chr_2	17701683	17701684	Promoter-proximal	1	+
chr_2	17711303	17711304	Gene-body	1	-
chr_2	17732205	17732206	Gene-body	1	-
chr_2	17777519	17777520	Promoter-proximal	1	-
chr_2	17801610	17801611	Gene-body	1	+
chr_2	17844299	17844300	Promoter-proximal	1	-
chr_2	17886573	17886574	Promoter-proximal	1	+
chr_2	17887399	17887400	Gene-body	1	+
chr_2	17887995	17887996	Gene-body	1	+
chr_2	17946248	17946249	Gene-body	1	+
chr_2	18018485	18018486	Promoter-proximal	1	-
chr_2	18018499	18018500	Promoter-proximal	1	-
chr_2	18018513	18018514	Promoter-proximal	1	-
chr_2	18030420	18030421	Gene-body	1	-
chr_2	18071765	18071766	Gene-body	1	+
chr_2	18110157	18110158	Gene-body	1	+
chr_2	18153634	18153635	Gene-body	1	+
chr_2	18200931	18200932	Gene-body	1	-
chr_2	18226369	18226370	Promoter-proximal	1	+
chr_2	18254880	18254881	Gene-body	1	+
chr_2	18364838	18364839	Promoter-proximal	1	+
chr_2	18375850	18375851	Gene-body	1	+
chr_2	18626451	18626452	Promoter-proximal	1	+
chr_2	18626457	18626458	Promoter-proximal	1	+
chr_2	18626481	18626482	Promoter-proximal	1	+
chr_2	18626905	18626906	Gene-body	1	+
chr_2	18863962	18863963	Gene-body	1	-
chr_2	18864436	18864437	Gene-body	1	-
chr_2	18864532	18864533	Promoter-proximal	1	-
chr_2	18899149	18899150	Gene-body	1	+
chr_2	18904716	18904717	Gene-body	1	-
chr_2	18911518	18911519	Gene-body	1	+
chr_2	18938721	18938722	Intergenic	1	-
chr_2	18979906	18979907	Gene-body	1	+
chr_2	19018724	19018725	Gene-body	1	-
chr_2	19018993	19018994	Promoter-proximal	1	-
chr_2	19019158	19019159	Promoter-proximal	1	-
chr_2	19019182	19019183	Promoter-proximal	1	-
chr_2	19019190	19019191	Promoter-proximal	1	-
chr_2	19019194	19019195	Promoter-proximal	1	-
chr_2	19019201	19019202	Promoter-proximal	1	-
chr_2	19136195	19136196	Promoter-proximal	1	+
chr_2	19136305	19136306	Promoter-proximal	1	+
chr_2	19136313	19136314	Promoter-proximal	1	+
chr_2	19136328	19136329	Gene-body	1	+
chr_2	19136506	19136507	Gene-body	1	+
chr_2	19136776	19136777	Intergenic	1	+
chr_2	19166112	19166113	Gene-body	1	-
chr_2	19166115	19166116	Gene-body	1	-
chr_2	19175995	19175996	Intergenic	1	+
chr_2	19175998	19175999	Intergenic	1	+
chr_2	19176126	19176127	Intergenic	1	+
chr_2	19245180	19245181	Intergenic	1	+
chr_2	19295496	19295497	Gene-body	1	-
chr_2	19310369	19310370	Intergenic	1	+
chr_2	19319863	19319864	Intergenic	1	+
chr_2	19319865	19319866	Intergenic	1	+
chr_2	19319954	19319955	Intergenic	1	+
chr_2	19333340	19333341	Gene-body	1	-
chr_2	19385258	19385259	Gene-body	1	+
chr_2	19446902	19446903	Promoter-proximal	1	+
chr_2	19446905	19446906	Promoter-proximal	1	+
chr_2	19558366	19558367	Gene-body	1	+
chr_2	19558375	19558376	Gene-body	1	+
chr_2	19558415	19558416	Gene-body	1	+
chr_2	19558548	19558549	Gene-body	1	+
chr_2	19558551	19558552	Gene-body	1	+
chr_2	19558557	19558558	Gene-body	1	+
chr_2	19558561	19558562	Gene-body	1	+
chr_2	19558852	19558853	Gene-body	1	+
chr_2	19559013	19559014	Gene-body	1	+
chr_2	19559030	19559031	Gene-body	1	+
chr_2	19608398	19608399	Gene-body	1	+
chr_2	19614935	19614936	Promoter-proximal	1	+
chr_2	19630510	19630511	Gene-body	1	+
chr_3	44218	44219	Gene-body	1	-
chr_3	55205	55206	Gene-body	1	-
chr_3	87840	87841	Gene-body	1	+
chr_3	189870	189871	Gene-body	1	+
chr_3	195178	195179	Gene-body	1	-
chr_3	197762	197763	Promoter-proximal	1	-
chr_3	197777	197778	Promoter-proximal	1	-
chr_3	197800	197801	Promoter-proximal	1	-
chr_3	197825	197826	Promoter-proximal	1	-
chr_3	197878	197879	Promoter-proximal	1	-
chr_3	220896	220897	Gene-body	1	+
chr_3	247339	247340	Promoter-proximal	1	+
chr_3	258345	258346	Gene-body	1	+
chr_3	359168	359169	Promoter-proximal	1	+
chr_3	392354	392355	Gene-body	1	+
chr_3	415455	415456	Promoter-proximal	1	+
chr_3	462953	462954	Gene-body	1	+
chr_3	509173	509174	Promoter-proximal	1	+
chr_3	509249	509250	Promoter-proximal	1	+
chr_3	509305	509306	Promoter-proximal	1	+
chr_3	510199	510200	Gene-body	1	+
chr_3	510202	510203	Gene-body	1	+
chr_3	510854	510855	Gene-body	1	+
chr_3	584530	584531	Gene-body	1	+
chr_3	627281	627282	Promoter-proximal	1	-
chr_3	674597	674598	Gene-body	1	+
chr_3	771222	771223	Gene-body	1	-
chr_3	855126	855127	Gene-body	1	-
chr_3	913145	913146	Gene-body	1	-
chr_3	1081049	1081050	Promoter-proximal	1	+
chr_3	1168747	1168748	Intergenic	1	+
chr_3	1212636	1212637	Gene-body	1	-
chr_3	1246945	1246946	Promoter-proximal	1	+
chr_3	1261466	1261467	Promoter-proximal	1	-
chr_3	1261469	1261470	Promoter-proximal	1	-
chr_3	1261471	1261472	Promoter-proximal	1	-
chr_3	1261477	1261478	Promoter-proximal	1	-
chr_3	1261482	1261483	Promoter-proximal	1	-
chr_3	1266764	1266765	Gene-body	1	-
chr_3	1274053	1274054	Intergenic	1	+
chr_3	1327382	1327383	Intergenic	1	-
chr_3	1356482	1356483	Gene-body	1	+
chr_3	1377961	1377962	Gene-body	1	+
chr_3	1591744	1591745	Gene-body	1	+
chr_3	1612357	1612358	Gene-body	1	+
chr_3	1684434	1684435	Promoter-proximal	1	-
chr_3	1755259	1755260	Intergenic	1	-
chr_3	1756130	1756131	Gene-body	1	-
chr_3	1756437	1756438	Gene-body	1	-
chr_3	1835483	1835484	Gene-body	1	-
chr_3	2012412	2012413	Gene-body	1	+
chr_3	2039482	2039483	Gene-body	1	-
chr_3	2130239	2130240	Promoter-proximal	1	-
chr_3	2297464	2297465	Promoter-proximal	1	-
chr_3	2318891	2318892	Gene-body	1	-
chr_3	2365552	2365553	Promoter-proximal	1	+
chr_3	2564243	2564244	Promoter-proximal	1	+
chr_3	2564302	2564303	Promoter-proximal	1	+
chr_3	2607686	2607687	Promoter-proximal	1	-
chr_3	2660759	2660760	Promoter-proximal	1	-
chr_3	2718216	2718217	Gene-body	1	+
chr_3	2718591	2718592	Gene-body	1	+
chr_3	2807846	2807847	Gene-body	1	-
chr_3	2889515	2889516	Gene-body	1	-
chr_3	2889624	2889625	Gene-body	1	-
chr_3	2889862	2889863	Gene-body	1	-
chr_3	2890115	2890116	Gene-body	1	-
chr_3	2890148	2890149	Gene-body	1	-
chr_3	2996643	2996644	Gene-body	1	-
chr_3	3031944	3031945	Gene-body	1	+
chr_3	3091273	3091274	Gene-body	1	-
chr_3	3091294	3091295	Gene-body	1	-
chr_3	3091297	3091298	Gene-body	1	-
chr_3	3091299	3091300	Gene-body	1	-
chr_3	3091306	3091307	Gene-body	1	-
chr_3	3091309	3091310	Gene-body	1	-
chr_3	3091601	3091602	Promoter-proximal	1	-
chr_3	3103076	3103077	Gene-body	1	+
chr_3	3186416	3186417	Promoter-proximal	1	+
chr_3	3186432	3186433	Promoter-proximal	1	+
chr_3	3187733	3187734	Gene-body	1	+
chr_3	3187843	3187844	Gene-body	1	+
chr_3	3234756	3234757	Gene-body	1	-
chr_3	3357462	3357463	Promoter-proximal	1	-
chr_3	3422798	3422799	Gene-body	1	-
chr_3	3442632	3442633	Gene-body	1	+
chr_3	3482026	3482027	Intergenic	1	-
chr_3	3584387	3584388	Gene-body	1	-
chr_3	3585253	3585254	Gene-body	1	-
chr_3	3585289	3585290	Gene-body	1	-
chr_3	3585495	3585496	Gene-body	1	-
chr_3	3585509	3585510	Gene-body	1	-
chr_3	3585723	3585724	Promoter-proximal	1	-
chr_3	3585741	3585742	Promoter-proximal	1	-
chr_3	3585743	3585744	Promoter-proximal	1	-
chr_3	3676743	3676744	Gene-body	1	-
chr_3	3730800	3730801	Gene-body	1	-
chr_3	3777223	3777224	Gene-body	1	+
chr_3	3868083	3868084	Intergenic	1	+
chr_3	3868369	3868370	Intergenic	1	+
chr_3	3868722	3868723	Intergenic	1	+
chr_3	4012668	4012669	Gene-body	1	+
chr_3	4012672	4012673	Gene-body	1	+
chr_3	4013489	4013490	Gene-body	1	+
chr_3	4013548	4013549	Gene-body	1	+
chr_3	4015511	4015512	Gene-body	1	+
chr_3	4040680	4040681	Intergenic	1	+
chr_3	4060918	4060919	Intergenic	1	-
chr_3	4183206	4183207	Gene-body	1	+
chr_3	4283145	4283146	Intergenic	1	+
chr_3	4311338	4311339	Promoter-proximal	1	-
chr_3	4511287	4511288	Gene-body	1	+
chr_3	4594849	4594850	Promoter-proximal	1	-
chr_3	4822908	4822909	Gene-body	1	+
chr_3	4833496	4833497	Gene-body	1	-
chr_3	4967465	4967466	Gene-body	1	-
chr_3	5050463	5050464	Promoter-proximal	1	+
chr_3	5054061	5054062	Gene-body	1	+
chr_3	5062720	5062721	Gene-body	1	+
chr_3	5084040	5084041	Intergenic	1	-
chr_3	5121460	5121461	Promoter-proximal	1	+
chr_3	5121527	5121528	Promoter-proximal	1	+
chr_3	5121649	5121650	Gene-body	1	+
chr_3	5121836	5121837	Gene-body	1	+
chr_3	5121987	5121988	Gene-body	1	+
chr_3	5122242	5122243	Gene-body	1	+
chr_3	5122252	5122253	Gene-body	1	+
chr_3	5122548	5122549	Gene-body	1	+
chr_3	5141152	5141153	Gene-body	1	+
chr_3	5170171	5170172	Gene-body	1	-
chr_3	5213120	5213121	Promoter-proximal	1	+
chr_3	5213141	5213142	Promoter-proximal	1	+
chr_3	5213152	5213153	Promoter-proximal	1	+
chr_3	5213168	5213169	Promoter-proximal	1	+
chr_3	5213173	5213174	Promoter-proximal	1	+
chr_3	5213183	5213184	Promoter-proximal	1	+
chr_3	5213186	5213187	Promoter-proximal	1	+
chr_3	5213243	5213244	Promoter-proximal	1	+
chr_3	5213373	5213374	Gene-body	1	+
chr_3	5213709	5213710	Gene-body	1	+
chr_3	5253493	5253494	Gene-body	1	-
chr_3	5253697	5253698	Gene-body	1	-
chr_3	5254382	5254383	Promoter-proximal	1	-
chr_3	5254397	5254398	Promoter-proximal	1	-
chr_3	5337636	5337637	Promoter-proximal	1	+
chr_3	5342570	5342571	Intergenic	1	+
chr_3	5468262	5468263	Gene-body	1	-
chr_3	5618192	5618193	Promoter-proximal	1	-
chr_3	5620350	5620351	Gene-body	1	-
chr_3	5705828	5705829	Promoter-proximal	1	+
chr_3	5749645	5749646	Gene-body	1	+
chr_3	5831382	5831383	Promoter-proximal	1	+
chr_3	5977260	5977261	Gene-body	1	-
chr_3	6092951	6092952	Promoter-proximal	1	-
chr_3	6146378	6146379	Gene-body	1	+
chr_3	6152141	6152142	Promoter-proximal	1	+
chr_3	6182420	6182421	Gene-body	1	+
chr_3	6191668	6191669	Promoter-proximal	1	+
chr_3	6314275	6314276	Gene-body	1	+
chr_3	6349908	6349909	Gene-body	1	-
chr_3	6350420	6350421	Gene-body	1	-
chr_3	6350520	6350521	Gene-body	1	-
chr_3	6350548	6350549	Promoter-proximal	1	-
chr_3	6523948	6523949	Gene-body	1	-
chr_3	6554036	6554037	Gene-body	1	-
chr_3	6556671	6556672	Gene-body	1	-
chr_3	6564282	6564283	Promoter-proximal	1	-
chr_3	6564297	6564298	Promoter-proximal	1	-
chr_3	6564334	6564335	Promoter-proximal	1	-
chr_3	6612077	6612078	Gene-body	1	-
chr_3	6748908	6748909	Gene-body	1	+
chr_3	6901019	6901020	Gene-body	1	-
chr_3	7086407	7086408	Gene-body	1	-
chr_3	7327250	7327251	Gene-body	1	+
chr_3	7376126	7376127	Intergenic	1	-
chr_3	7376918	7376919	Promoter-proximal	1	-
chr_3	7376933	7376934	Promoter-proximal	1	-
chr_3	7376995	7376996	Promoter-proximal	1	-
chr_3	7446031	7446032	Gene-body	1	+
chr_3	7626510	7626511	Promoter-proximal	1	-
chr_3	7663817	7663818	Promoter-proximal	1	-
chr_3	7666916	7666917	Gene-body	1	-
chr_3	7796227	7796228	Promoter-proximal	1	-
chr_3	7796235	7796236	Promoter-proximal	1	-
chr_3	7913181	7913182	Promoter-proximal	1	+
chr_3	7913197	7913198	Promoter-proximal	1	+
chr_3	7913200	7913201	Promoter-proximal	1	+
chr_3	7913212	7913213	Gene-body	1	+
chr_3	7913224	7913225	Gene-body	1	+
chr_3	7913227	7913228	Gene-body	1	+
chr_3	7913462	7913463	Gene-body	1	+
chr_3	7913474	7913475	Gene-body	1	+
chr_3	7913595	7913596	Gene-body	1	+
chr_3	7913918	7913919	Gene-body	1	+
chr_3	7914537	7914538	Gene-body	1	+
chr_3	7914540	7914541	Gene-body	1	+
chr_3	7914560	7914561	Gene-body	1	+
chr_3	7914563	7914564	Gene-body	1	+
chr_3	7948262	7948263	Gene-body	1	+
chr_3	8137442	8137443	Gene-body	1	-
chr_3	8181736	8181737	Promoter-proximal	1	-
chr_3	8378156	8378157	Promoter-proximal	1	-
chr_3	8378175	8378176	Promoter-proximal	1	-
chr_3	8378177	8378178	Promoter-proximal	1	-
chr_3	8558312	8558313	Promoter-proximal	1	+
chr_3	8633090	8633091	Gene-body	1	-
chr_3	8687248	8687249	Gene-body	1	+
chr_3	8700712	8700713	Gene-body	1	-
chr_3	8703405	8703406	Promoter-proximal	1	+
chr_3	8902671	8902672	Promoter-proximal	1	-
chr_3	9105712	9105713	Gene-body	1	+
chr_3	9108833	9108834	Gene-body	1	+
chr_3	9112164	9112165	Promoter-proximal	1	+
chr_3	9112737	9112738	Intergenic	1	+
chr_3	9225852	9225853	Intergenic	1	-
chr_3	9246321	9246322	Gene-body	1	+
chr_3	9306302	9306303	Intergenic	1	-
chr_3	9307467	9307468	Gene-body	1	+
chr_3	9307498	9307499	Gene-body	1	+
chr_3	9452957	9452958	Gene-body	1	-
chr_3	9453000	9453001	Gene-body	1	-
chr_3	9455608	9455609	Gene-body	1	-
chr_3	9456049	9456050	Gene-body	1	-
chr_3	9456069	9456070	Gene-body	1	-
chr_3	9456145	9456146	Gene-body	1	-
chr_3	9460745	9460746	Gene-body	1	+
chr_3	9475817	9475818	Gene-body	1	+
chr_3	9550792	9550793	Promoter-proximal	1	+
chr_3	9571145	9571146	Gene-body	1	-
chr_3	9641061	9641062	Gene-body	1	-
chr_3	9681740	9681741	Gene-body	1	-
chr_3	9711235	9711236	Gene-body	1	-
chr_3	9711661	9711662	Gene-body	1	-
chr_3	9712003	9712004	Intergenic	1	-
chr_3	9712017	9712018	Intergenic	1	-
chr_3	9712021	9712022	Intergenic	1	-
chr_3	9712029	9712030	Intergenic	1	-
chr_3	9712423	9712424	Promoter-proximal	1	-
chr_3	9712500	9712501	Promoter-proximal	1	-
chr_3	9712533	9712534	Promoter-proximal	1	-
chr_3	9712537	9712538	Promoter-proximal	1	-
chr_3	9712540	9712541	Promoter-proximal	1	-
chr_3	9712548	9712549	Promoter-proximal	1	-
chr_3	9712550	9712551	Promoter-proximal	1	-
chr_3	9712572	9712573	Promoter-proximal	1	-
chr_3	9712583	9712584	Promoter-proximal	1	-
chr_3	9712586	9712587	Promoter-proximal	1	-
chr_3	9722610	9722611	Gene-body	1	-
chr_3	9723580	9723581	Gene-body	1	-
chr_3	9749583	9749584	Gene-body	1	-
chr_3	9759133	9759134	Gene-body	1	+
chr_3	9827931	9827932	Promoter-proximal	1	+
chr_3	9827937	9827938	Promoter-proximal	1	+
chr_3	9827939	9827940	Promoter-proximal	1	+
chr_3	9827941	9827942	Promoter-proximal	1	+
chr_3	9827968	9827969	Promoter-proximal	1	+
chr_3	9827976	9827977	Promoter-proximal	1	+
chr_3	9827978	9827979	Promoter-proximal	1	+
chr_3	9827983	9827984	Gene-body	1	+
chr_3	9827999	9828000	Gene-body	1	+
chr_3	9828002	9828003	Gene-body	1	+
chr_3	9828025	9828026	Gene-body	1	+
chr_3	9828029	9828030	Gene-body	1	+
chr_3	9828031	9828032	Gene-body	1	+
chr_3	9828053	9828054	Gene-body	1	+
chr_3	9828072	9828073	Gene-body	1	+
chr_3	9828078	9828079	Gene-body	1	+
chr_3	9828086	9828087	Gene-body	1	+
chr_3	9828105	9828106	Gene-body	1	+
chr_3	9828110	9828111	Gene-body	1	+
chr_3	9828436	9828437	Gene-body	1	+
chr_3	9828626	9828627	Gene-body	1	+
chr_3	10170974	10170975	Gene-body	1	-
chr_3	10256159	10256160	Promoter-proximal	1	+
chr_3	10256805	10256806	Gene-body	1	+
chr_3	10450622	10450623	Gene-body	1	+
chr_3	10472897	10472898	Intergenic	1	+
chr_3	10576579	10576580	Intergenic	1	+
chr_3	10622109	10622110	Gene-body	1	+
chr_3	10877350	10877351	Promoter-proximal	1	-
chr_3	10877460	10877461	Promoter-proximal	1	-
chr_3	10902477	10902478	Intergenic	1	-
chr_3	11035494	11035495	Intergenic	1	-
chr_3	11255489	11255490	Gene-body	1	+
chr_3	11269147	11269148	Promoter-proximal	1	-
chr_3	11281494	11281495	Gene-body	1	+
chr_3	12349188	12349189	Promoter-proximal	1	+
chr_3	12559814	12559815	Intergenic	1	-
chr_3	12640096	12640097	Intergenic	1	-
chr_3	13891173	13891174	Intergenic	1	+
chr_3	13893127	13893128	Intergenic	1	+
chr_3	14172710	14172711	Intergenic	1	-
chr_3	14196593	14196594	Promoter-proximal	1	+
chr_3	14197247	14197248	Intergenic	1	+
chr_3	14197258	14197259	Intergenic	1	+
chr_3	14197271	14197272	Intergenic	1	+
chr_3	14197274	14197275	Intergenic	1	+
chr_3	14197276	14197277	Intergenic	1	+
chr_3	14197284	14197285	Intergenic	1	+
chr_3	14197287	14197288	Intergenic	1	+
chr_3	14197307	14197308	Intergenic	1	+
chr_3	14197316	14197317	Intergenic	1	+
chr_3	14197321	14197322	Intergenic	1	+
chr_3	14197411	14197412	Intergenic	1	+
chr_3	14197416	14197417	Intergenic	1	+
chr_3	14197540	14197541	Intergenic	1	+
chr_3	14197544	14197545	Intergenic	1	+
chr_3	14197563	14197564	Intergenic	1	+
chr_3	14197573	14197574	Intergenic	1	+
chr_3	14197575	14197576	Intergenic	1	+
chr_3	14200101	14200102	Intergenic	1	+
chr_3	14200137	14200138	Intergenic	1	+
chr_3	14200143	14200144	Intergenic	1	+
chr_3	14201073	14201074	Intergenic	1	+
chr_3	14201079	14201080	Intergenic	1	+
chr_3	14201085	14201086	Intergenic	1	+
chr_3	14201088	14201089	Intergenic	1	+
chr_3	14201115	14201116	Intergenic	1	+
chr_3	14201120	14201121	Intergenic	1	+
chr_3	14201122	14201123	Intergenic	1	+
chr_3	14201125	14201126	Intergenic	1	+
chr_3	14201129	14201130	Intergenic	1	+
chr_3	14201135	14201136	Intergenic	1	+
chr_3	14201139	14201140	Intergenic	1	+
chr_3	14201496	14201497	Intergenic	1	+
chr_3	14201499	14201500	Intergenic	1	+
chr_3	14201502	14201503	Intergenic	1	+
chr_3	14201514	14201515	Intergenic	1	+
chr_3	14201555	14201556	Intergenic	1	+
chr_3	14201561	14201562	Intergenic	1	+
chr_3	14201564	14201565	Intergenic	1	+
chr_3	14201572	14201573	Intergenic	1	+
chr_3	14201580	14201581	Intergenic	1	+
chr_3	14201585	14201586	Intergenic	1	+
chr_3	14201587	14201588	Intergenic	1	+
chr_3	14201591	14201592	Intergenic	1	+
chr_3	14201614	14201615	Intergenic	1	+
chr_3	14201616	14201617	Intergenic	1	+
chr_3	14201630	14201631	Intergenic	1	+
chr_3	14201650	14201651	Intergenic	1	+
chr_3	14201653	14201654	Intergenic	1	+
chr_3	14201655	14201656	Intergenic	1	+
chr_3	14201658	14201659	Intergenic	1	+
chr_3	14201664	14201665	Intergenic	1	+
chr_3	14201674	14201675	Intergenic	1	+
chr_3	14201677	14201678	Intergenic	1	+
chr_3	14201679	14201680	Intergenic	1	+
chr_3	14201728	14201729	Intergenic	1	+
chr_3	14201731	14201732	Intergenic	1	+
chr_3	14201754	14201755	Intergenic	1	+
chr_3	14201756	14201757	Intergenic	1	+
chr_3	14201759	14201760	Intergenic	1	+
chr_3	14201768	14201769	Intergenic	1	+
chr_3	14201772	14201773	Intergenic	1	+
chr_3	14201775	14201776	Intergenic	1	+
chr_3	14201777	14201778	Intergenic	1	+
chr_3	14201780	14201781	Intergenic	1	+
chr_3	14201784	14201785	Intergenic	1	+
chr_3	14201786	14201787	Intergenic	1	+
chr_3	14202120	14202121	Intergenic	1	+
chr_3	14202127	14202128	Intergenic	1	+
chr_3	14202137	14202138	Intergenic	1	+
chr_3	14202139	14202140	Intergenic	1	+
chr_3	14202160	14202161	Intergenic	1	+
chr_3	14202165	14202166	Intergenic	1	+
chr_3	14202170	14202171	Intergenic	1	+
chr_3	14202179	14202180	Intergenic	1	+
chr_3	14202192	14202193	Intergenic	1	+
chr_3	14202241	14202242	Intergenic	1	+
chr_3	14202319	14202320	Intergenic	1	+
chr_3	14202352	14202353	Intergenic	1	+
chr_3	14202356	14202357	Intergenic	1	+
chr_3	14202359	14202360	Intergenic	1	+
chr_3	14202361	14202362	Intergenic	1	+
chr_3	14202365	14202366	Intergenic	1	+
chr_3	14202368	14202369	Intergenic	1	+
chr_3	14202372	14202373	Intergenic	1	+
chr_3	14202382	14202383	Intergenic	1	+
chr_3	14202386	14202387	Intergenic	1	+
chr_3	14202391	14202392	Intergenic	1	+
chr_3	14202393	14202394	Intergenic	1	+
chr_3	14202398	14202399	Intergenic	1	+
chr_3	14202821	14202822	Intergenic	1	+
chr_3	14202870	14202871	Intergenic	1	+
chr_3	14202872	14202873	Intergenic	1	+
chr_3	14202875	14202876	Intergenic	1	+
chr_3	14202914	14202915	Intergenic	1	+
chr_3	14202917	14202918	Intergenic	1	+
chr_3	14202926	14202927	Intergenic	1	+
chr_3	14202929	14202930	Intergenic	1	+
chr_3	14202931	14202932	Intergenic	1	+
chr_3	14202937	14202938	Intergenic	1	+
chr_3	14202941	14202942	Intergenic	1	+
chr_3	14202945	14202946	Intergenic	1	+
chr_3	14203346	14203347	Intergenic	1	+
chr_3	14203380	14203381	Intergenic	1	+
chr_3	14203405	14203406	Intergenic	1	+
chr_3	14214156	14214157	Intergenic	1	-
chr_3	14239292	14239293	Gene-body	1	+
chr_3	14239483	14239484	Gene-body	1	+
chr_3	14239987	14239988	Gene-body	1	+
chr_3	14240357	14240358	Gene-body	1	+
chr_3	15191140	15191141	Promoter-proximal	1	+
chr_3	15308239	15308240	Intergenic	1	-
chr_3	15404966	15404967	Gene-body	1	-
chr_3	15871087	15871088	Promoter-proximal	1	-
chr_3	15952225	15952226	Gene-body	1	-
chr_3	15952278	15952279	Gene-body	1	-
chr_3	15952337	15952338	Gene-body	1	-
chr_3	15952363	15952364	Gene-body	1	-
chr_3	15952421	15952422	Gene-body	1	-
chr_3	15952438	15952439	Gene-body	1	-
chr_3	15952597	15952598	Gene-body	1	-
chr_3	15952758	15952759	Gene-body	1	-
chr_3	15952761	15952762	Gene-body	1	-
chr_3	15952770	15952771	Gene-body	1	-
chr_3	15952772	15952773	Gene-body	1	-
chr_3	15952791	15952792	Gene-body	1	-
chr_3	15952793	15952794	Gene-body	1	-
chr_3	15952795	15952796	Gene-body	1	-
chr_3	15952803	15952804	Gene-body	1	-
chr_3	15952977	15952978	Gene-body	1	-
chr_3	15953019	15953020	Gene-body	1	-
chr_3	16474054	16474055	Gene-body	1	-
chr_3	16617623	16617624	Intergenic	1	-
chr_3	16621656	16621657	Gene-body	1	-
chr_3	16756931	16756932	Gene-body	1	+
chr_3	17125170	17125171	Intergenic	1	+
chr_3	17131872	17131873	Gene-body	1	-
chr_3	17132905	17132906	Gene-body	1	-
chr_3	17132934	17132935	Gene-body	1	-
chr_3	17133065	17133066	Gene-body	1	-
chr_3	17133076	17133077	Gene-body	1	-
chr_3	17158002	17158003	Promoter-proximal	1	+
chr_3	17158010	17158011	Promoter-proximal	1	+
chr_3	17158208	17158209	Promoter-proximal	1	+
chr_3	17158561	17158562	Gene-body	1	+
chr_3	17158569	17158570	Gene-body	1	+
chr_3	17158580	17158581	Gene-body	1	+
chr_3	17158626	17158627	Gene-body	1	+
chr_3	17158705	17158706	Gene-body	1	+
chr_3	17159540	17159541	Gene-body	1	+
chr_3	17178557	17178558	Intergenic	1	-
chr_3	17178959	17178960	Gene-body	1	-
chr_3	17178974	17178975	Gene-body	1	-
chr_3	17179073	17179074	Gene-body	1	-
chr_3	17179094	17179095	Gene-body	1	-
chr_3	17179108	17179109	Gene-body	1	-
chr_3	17179613	17179614	Gene-body	1	-
chr_3	17179621	17179622	Gene-body	1	-
chr_3	17179631	17179632	Gene-body	1	-
chr_3	17179634	17179635	Gene-body	1	-
chr_3	17179790	17179791	Gene-body	1	-
chr_3	17179938	17179939	Gene-body	1	-
chr_3	17179942	17179943	Gene-body	1	-
chr_3	17179944	17179945	Gene-body	1	-
chr_3	17179946	17179947	Gene-body	1	-
chr_3	17179950	17179951	Gene-body	1	-
chr_3	17229931	17229932	Gene-body	1	+
chr_3	17229936	17229937	Gene-body	1	+
chr_3	17359874	17359875	Gene-body	1	-
chr_3	17401689	17401690	Promoter-proximal	1	-
chr_3	17438459	17438460	Gene-body	1	-
chr_3	17438658	17438659	Gene-body	1	-
chr_3	17438909	17438910	Gene-body	1	-
chr_3	17441172	17441173	Promoter-proximal	1	-
chr_3	17493705	17493706	Gene-body	1	-
chr_3	17493715	17493716	Gene-body	1	-
chr_3	17493943	17493944	Gene-body	1	-
chr_3	17493954	17493955	Gene-body	1	-
chr_3	17494104	17494105	Gene-body	1	-
chr_3	17494272	17494273	Gene-body	1	-
chr_3	17494330	17494331	Gene-body	1	-
chr_3	17494777	17494778	Promoter-proximal	1	-
chr_3	17565059	17565060	Gene-body	1	-
chr_3	17576990	17576991	Intergenic	1	-
chr_3	17578687	17578688	Gene-body	1	-
chr_3	17634954	17634955	Promoter-proximal	1	+
chr_3	17750787	17750788	Promoter-proximal	1	+
chr_3	17893925	17893926	Promoter-proximal	1	-
chr_3	17909273	17909274	Gene-body	1	-
chr_3	17910158	17910159	Gene-body	1	-
chr_3	17910416	17910417	Gene-body	1	-
chr_3	17910420	17910421	Gene-body	1	-
chr_3	18158771	18158772	Gene-body	1	-
chr_3	18161318	18161319	Promoter-proximal	1	-
chr_3	18211956	18211957	Gene-body	1	-
chr_3	18250278	18250279	Gene-body	1	+
chr_3	18364874	18364875	Promoter-proximal	1	-
chr_3	18364880	18364881	Promoter-proximal	1	-
chr_3	18372792	18372793	Gene-body	1	-
chr_3	18441863	18441864	Intergenic	1	-
[truncated: 1,391 more rows]
